# Supplementary material for: Generation and Characterization of Acid Tolerant Fibrobacter succinogenes S85
Source: Sci Rep. 2017 May 23;7:2277. doi: 10.1038/s41598-017-02628-w (PMC5442110; doi:10.1038/s41598-017-02628-w)
Supplement: Supplementary file 1 — Supplementary Dataset Number 1 [file 41598_2017_2628_MOESM1_ESM.xls]

## Sheet: RNA-seq reads report
Generation and Characterization of Acid Tolerant Fibrobacter succinogenes S85 Chia-wei Wu1,*, Thomas Spike2, Dawn M. Klingeman1,3, Miguel Rodriguez Jr, Virgil R. Bremer4 and Steven D. Brown1,3,# 1Biosciences Division, Oak Ridge National Laboratory, Oak Ridge, TN, USA 2Biota Biosciences, Inc., Cambridge City, IN, USA 3BioEnergy Science Center, Oak Ridge National Laboratory, Oak Ridge, TN, USA 4Ela…
	T389pH67_1	T401pH67_2	T455pH67_3	T642pH61_1	T665pH61_2	T672pH61_3	T652pH565_1	T671pH565_2	T699pH565_3	T723pH565_4
Number of reads	1974338	1881074	2114200	1859908	1915168	1763076	4191246	3683266	4084192	4524604
Reads mapped in pairs	945310	935878	1020144	859148	833456	699166	2555814	2348238	2592338	2720664
Reads mapped in pairs (%)	47.88	49.75	48.25	46.19	43.52	39.66	60.98	63.75	63.47	60.13
Reads mapped in broken pairs	623905	554308	659467	564118	636363	621885	452075	334485	360766	485461
Reads mapped in broken pairs (%)	31.6	29.47	31.19	30.33	33.23	35.27	10.79	9.08	8.83	10.73
Reads not mapped	405123	390888	434589	436642	445349	442025	1183357	1000543	1131088	1318479
Reads not mapped (%)	20.52	20.78	20.56	23.48	23.25	25.07	28.23	27.16	27.69	29.14
Percentage trimmed	99.72	99.7	99.73	99.73	99.74	99.75	99.74	99.78	99.78	99.73
Avg.length	145.7	146	145.9	145.6	144.8	143.8	136	139.5	140	136.4
Avg.length after trim	139	139.2	139.6	139.3	138.9	137.9	135.1	138.6	139	135.4

## Sheet: sFig. 1
														Generation and Characterization of Acid Tolerant Fibrobacter succinogenes S85 Chia-wei Wu1,*, Thomas Spike2, Dawn M. Klingeman1,3, Miguel Rodriguez Jr, Virgil R. Bremer4 and Steven D. Brown1,3,# 1Biosciences Division, Oak Ridge National Laboratory, Oak Ridge, TN, USA 2Biota Biosciences, Inc., Cambridge City, IN, USA 3BioEnergy Science Center, Oak Ridge National Laboratory, Oak Ridge, TN, USA 4Ela…
sFig. 1. sugar monomer contents in biomass after fermentation at different pHs.
Corn stover at 6 g/L was fermented in batch culture with wild type F. succinogenes S85 or the acid tolerant strains for 7 days and the remaining biomass was analyzed with quantitative saccharification. No differences of glucose, xylose and mannose contents were found between wild type and acid tolerant strains at either pH. Less mount of galactose was found in pH 6.7 than in pH 5.75 between wild …

## Sheet: RNA-seq raw
	T389pH67_1	T401pH67_2	T455pH67_3	T642pH61_1	T665pH61_2	T672pH61_3	T652pH565_1	T671pH565_2	T699pH565_3	T723pH565_4
Fisuc_0001	85	109	100	41	52	42	122	121	108	144
Fisuc_0002	216	284	177	77	111	125	347	357	326	331
Fisuc_0003	40	16	60	20	29	18	29	20	32	44
Fisuc_0004	65	22	84	39	41	29	53	70	76	101
Fisuc_0005	48	19	61	29	38	27	44	48	62	91
Fisuc_0006	75	41	93	38	94	64	126	135	153	197
Fisuc_0007	6	4	5	2	6	4	29	21	29	33
Fisuc_0008	32	40	41	15	35	31	83	65	79	79
Fisuc_0009	324	255	305	240	333	246	890	723	858	977
Fisuc_0010	41	25	29	12	22	22	54	37	46	59
Fisuc_0011	36	33	24	20	15	18	23	30	36	47
Fisuc_0012	55	43	84	47	60	49	124	136	152	169
Fisuc_0013	26	28	31	10	5	14	49	50	67	53
Fisuc_0014	131	147	112	101	119	145	305	356	303	572
Fisuc_0015	76	75	92	42	71	61	206	236	240	199
Fisuc_0016	176	315	119	113	153	143	702	518	551	702
Fisuc_0017	30	16	43	41	60	47	90	57	72	100
Fisuc_0018	32	15	35	13	22	18	41	44	47	55
Fisuc_0019	73	65	96	73	130	99	248	233	288	360
Fisuc_0020	8	11	9	5	5	4	19	22	16	18
Fisuc_0021	17	18	19	10	13	17	44	41	32	42
Fisuc_0022	54	41	49	33	52	36	182	186	178	211
Fisuc_0023	57	102	79	57	76	63	301	295	294	316
Fisuc_0024	75	77	86	35	54	52	87	87	89	123
Fisuc_0025	13	9	7	7	9	3	40	36	37	58
Fisuc_0026	74	67	65	24	45	31	117	98	107	129
Fisuc_0027	20	19	33	7	19	17	50	32	51	40
Fisuc_0028	18	12	14	19	14	12	62	55	58	78
Fisuc_0029	52	75	65	44	68	64	299	436	431	436
Fisuc_0030	30	52	43	27	32	43	202	287	280	312
Fisuc_0031	7	6	6	0	10	2	35	37	51	34
Fisuc_0032	8	13	12	0	3	5	33	44	64	53
Fisuc_0033	143	175	127	32	43	51	105	104	97	62
Fisuc_0034	1	0	0	0	0	0	44	38	33	56
Fisuc_0035	31	15	22	3	4	7	59	57	64	47
Fisuc_0036	85	81	102	33	46	38	176	168	168	183
Fisuc_0037	4	4	1	2	3	2	27	26	39	39
Fisuc_0038	50	75	57	35	43	31	171	129	166	167
Fisuc_0039	26	28	13	21	28	16	114	97	97	112
Fisuc_0040	13	24	22	14	18	16	50	51	37	55
Fisuc_0041	20	41	26	8	24	13	85	85	72	74
Fisuc_0042	88	149	112	33	61	37	162	163	163	179
Fisuc_0043	190	264	203	92	123	130	305	347	358	318
Fisuc_0044	14	13	12	7	8	9	33	23	20	27
Fisuc_0045	17	24	11	10	18	14	41	21	37	42
Fisuc_0046	28	19	21	12	26	19	55	46	57	72
Fisuc_0047	6	11	3	5	1	2	41	25	35	49
Fisuc_0048	43	45	40	22	27	19	103	89	84	128
Fisuc_0049	11	25	9	13	32	19	146	137	135	308
Fisuc_0050	162	137	215	82	111	110	293	279	258	357
Fisuc_0051	100	40	88	49	53	61	595	953	756	921
Fisuc_0052	196	164	289	113	139	107	639	818	825	795
Fisuc_0053	176	181	147	48	100	69	138	160	133	156
Fisuc_0054	43	44	19	14	27	28	55	30	29	41
Fisuc_0055	4	6	5	9	6	5	16	12	19	19
Fisuc_0056	66	62	96	77	101	79	297	242	300	353
Fisuc_0057	74	51	88	42	56	45	110	106	121	146
Fisuc_0058	178	185	266	161	267	223	498	423	464	583
Fisuc_0059	220	236	203	184	227	210	733	696	618	724
Fisuc_0060	38	24	24	16	18	15	270	219	135	148
Fisuc_0061	1168	1075	661	261	439	456	4102	2917	1948	2073
Fisuc_0062	286	310	291	186	302	215	572	514	575	644
Fisuc_0063	864	748	1059	435	765	635	1258	1258	1344	1151
Fisuc_0064	102	153	101	32	66	77	214	204	194	272
Fisuc_0065	120	206	103	43	80	72	134	130	160	142
Fisuc_0066	500	560	330	555	731	432	769	499	658	818
Fisuc_0067	237	324	211	90	135	126	318	305	286	262
Fisuc_0068	49	49	35	17	26	26	54	61	48	70
Fisuc_0069	441	470	686	315	463	434	3221	3338	3520	2882
Fisuc_0070	115	148	173	97	144	163	579	457	654	605
Fisuc_0071	1	1	0	0	1	1	20	7	14	23
Fisuc_0072	16	14	16	6	17	13	162	136	119	129
Fisuc_0073	44	43	75	46	61	53	146	170	165	180
Fisuc_0074	6	5	9	7	11	8	36	28	29	38
Fisuc_0075	5	8	9	6	4	8	27	26	28	18
Fisuc_0076	47	39	76	43	62	51	158	111	153	169
Fisuc_0077	42	28	50	21	32	44	105	125	120	107
Fisuc_0078	50	40	126	52	71	59	76	87	100	136
Fisuc_0079	113	41	235	51	117	94	114	105	152	147
Fisuc_0080	183	146	164	56	95	68	101	92	90	112
Fisuc_0081	138	108	109	32	61	62	92	128	103	107
Fisuc_0082	87	66	91	63	92	90	274	236	235	340
Fisuc_0083	24	15	26	14	20	11	55	41	40	66
Fisuc_0084	31	44	38	18	19	30	81	47	65	76
Fisuc_0085	10	8	11	9	13	8	66	66	82	66
Fisuc_0086	43	61	70	49	53	43	218	202	279	227
Fisuc_0087	0	0	2	1	3	4	15	19	14	20
Fisuc_0088	8	9	14	17	21	22	24	30	39	60
Fisuc_0089	20	21	30	11	15	14	103	115	138	103
Fisuc_0090	11	8	11	5	11	8	34	54	61	46
Fisuc_0091	11	7	10	10	15	14	32	25	33	23
Fisuc_0092	25	26	29	19	24	18	70	95	90	96
Fisuc_0093	61	44	74	36	54	52	89	103	97	72
Fisuc_0094	13	10	20	5	13	13	34	40	43	36
Fisuc_0095	126	189	206	165	335	282	2131	1944	2201	2141
Fisuc_0096	717	749	1043	984	1414	1095	4598	3421	4444	4189
Fisuc_0097	43	47	44	36	45	33	119	67	90	109
Fisuc_0098	38	48	27	14	40	22	96	81	88	117
Fisuc_0099	55	52	27	19	30	29	134	104	94	121
Fisuc_0100	174	171	156	74	118	100	174	161	169	178
Fisuc_0101	11	13	14	5	8	2	60	34	42	52
Fisuc_0102	1936	2619	1961	697	1105	1179	3925	3549	3266	3356
Fisuc_0103	33	38	30	17	19	21	135	112	139	111
Fisuc_0104	5	5	10	7	7	2	22	18	14	22
Fisuc_0105	90	109	88	45	66	52	173	186	188	211
Fisuc_0106	32	25	43	10	26	28	59	75	49	48
Fisuc_0107	45	36	57	29	46	49	133	110	135	119
Fisuc_0108	105	70	100	41	78	48	107	118	133	137
Fisuc_0109	21	21	11	14	14	14	46	46	41	57
Fisuc_0110	49	46	35	22	39	36	100	92	85	96
Fisuc_0111	92	77	88	46	76	61	190	178	151	201
Fisuc_0112	73	60	75	26	40	38	79	84	77	105
Fisuc_0113	111	97	112	131	195	174	390	384	379	422
Fisuc_0114	64	57	116	50	75	86	284	341	363	353
Fisuc_0115	121	135	201	91	177	132	477	428	575	554
Fisuc_0116	31	30	24	17	14	26	35	36	45	54
Fisuc_0117	45	37	42	16	37	37	102	77	86	96
Fisuc_0118	50	62	55	34	55	35	114	83	108	111
Fisuc_0119	12	15	10	10	14	18	67	42	52	78
Fisuc_0120	82	98	79	44	69	52	177	146	147	195
Fisuc_0121	8	7	9	9	7	6	21	20	16	27
Fisuc_0122	46	59	64	20	32	33	95	67	84	118
Fisuc_0123	215	147	297	166	237	239	665	790	843	829
Fisuc_0124	5	2	10	6	10	5	37	50	55	59
Fisuc_0125	39	26	48	18	21	20	89	91	96	123
Fisuc_0126	4	4	4	2	3	2	4	7	6	8
Fisuc_0127	84	76	89	76	123	105	234	213	224	263
Fisuc_0128	220	176	293	214	380	303	2676	3338	3712	3090
Fisuc_0129	153	121	175	125	186	166	1710	1865	2072	2026
Fisuc_0130	64	90	63	50	70	66	339	319	308	366
Fisuc_0131	267	209	288	124	216	166	644	610	716	826
Fisuc_0132	130	92	185	69	82	84	302	298	353	350
Fisuc_0133	72	60	57	26	31	29	200	138	170	171
Fisuc_0134	102	90	92	34	54	53	128	135	151	191
Fisuc_0135	114	83	88	45	41	38	233	195	222	221
Fisuc_0136	34	77	30	22	39	20	173	306	226	278
Fisuc_0137	531	601	531	679	1042	983	3315	3219	2954	3027
Fisuc_0138	335	336	283	507	824	735	2398	2189	2044	2156
Fisuc_0139	31	33	47	48	66	56	377	384	430	408
Fisuc_0140	295	193	466	326	556	515	2419	2108	2719	2518
Fisuc_0141	18	14	25	19	19	21	111	96	130	116
Fisuc_0142	2	3	7	1	7	5	24	26	29	26
Fisuc_0143	17	21	3	1	6	2	20	17	19	28
Fisuc_0144	16	42	17	0	5	1	28	20	24	36
Fisuc_0145	0	2	1	0	0	0	4	1	2	3
Fisuc_0146	6	9	4	1	2	0	8	3	4	9
Fisuc_0147	21	54	19	3	12	9	27	24	26	39
Fisuc_0148	1	6	1	0	1	0	6	7	5	5
Fisuc_0149	4	2	0	0	2	0	8	6	3	9
Fisuc_0150	2	8	3	2	1	1	9	3	8	12
Fisuc_0151	3	7	2	1	0	1	10	2	2	12
Fisuc_0152	1	13	5	0	2	1	7	11	9	16
Fisuc_0153	0	0	0	0	0	0	1	1	1	4
Fisuc_0154	6	3	4	2	4	1	23	9	24	42
Fisuc_0155	0	0	3	0	1	0	3	2	2	6
Fisuc_0156	1	1	0	0	0	1	3	2	2	4
Fisuc_0157	1	0	0	0	0	0	1	0	0	2
Fisuc_0158	14	31	8	6	9	6	247	230	217	288
Fisuc_0159	12	34	12	13	19	14	544	396	413	533
Fisuc_0160	2	4	3	5	6	2	116	61	100	112
Fisuc_0161	83	97	93	63	80	75	302	248	296	326
Fisuc_0162	55	80	32	32	32	25	319	274	278	451
Fisuc_0163	5	3	3	1	0	0	55	51	59	50
Fisuc_0164	1	0	0	0	0	0	3	1	3	2
Fisuc_0165	34	75	24	8	10	13	130	104	119	133
Fisuc_0166	7	15	7	3	4	2	41	33	32	45
Fisuc_0167	3	9	3	0	2	2	27	19	17	14
Fisuc_0168	1	0	3	1	2	1	29	33	44	35
Fisuc_0169	5	2	14	4	6	9	92	93	102	151
Fisuc_0170	76	109	65	24	43	28	387	275	370	429
Fisuc_0171	173	149	139	11	26	30	259	226	221	222
Fisuc_0172	175	151	125	9	32	32	159	165	126	172
Fisuc_0173	40	32	32	8	4	6	51	56	80	72
Fisuc_0174	468	48	476	20	33	28	13	14	16	24
Fisuc_0175	117	6	126	64	48	57	49	186	209	196
Fisuc_0176	25	33	25	16	18	20	64	58	53	59
Fisuc_0177	14	7	10	1	4	8	22	11	14	29
Fisuc_0178	414	369	696	282	486	436	2237	2615	2800	2548
Fisuc_0179	265	263	243	196	322	307	1263	1124	1186	1346
Fisuc_0180	84	98	80	120	149	139	410	309	337	472
Fisuc_0181	67	111	71	31	37	30	135	140	134	138
Fisuc_0182	69	49	71	42	61	50	236	187	206	258
Fisuc_0183	99	96	103	73	119	117	220	164	183	269
Fisuc_0184	0	0	0	0	0	0	0	0	0	0
Fisuc_0185	113	140	115	53	88	70	223	174	215	202
Fisuc_0186	67	108	80	31	56	47	149	152	144	187
Fisuc_0187	17	15	8	3	4	6	14	19	17	21
Fisuc_0188	67	81	55	30	76	42	200	172	176	169
Fisuc_0189	28	34	31	10	16	19	73	68	58	68
Fisuc_0190	40	41	43	19	34	31	83	71	75	86
Fisuc_0191	278	297	300	204	347	207	661	659	672	607
Fisuc_0192	146	125	156	83	129	105	253	256	265	308
Fisuc_0193	71	98	64	33	55	46	126	102	94	94
Fisuc_0194	15	33	14	6	12	7	51	76	68	65
Fisuc_0195	24	30	18	5	15	7	69	59	47	87
Fisuc_0196	69	76	57	20	38	18	175	112	148	142
Fisuc_0197	40	45	43	20	33	30	118	104	121	112
Fisuc_0198	102	144	85	70	105	81	413	365	408	416
Fisuc_0199	30	35	16	23	29	24	135	133	111	90
Fisuc_0200	70	93	101	51	112	86	314	260	313	250
Fisuc_0201	124	127	124	67	99	84	201	217	220	189
Fisuc_0202	745	1254	896	287	631	552	7904	7818	7870	7056
Fisuc_0203	135	155	116	108	166	163	434	384	379	472
Fisuc_0204	56	32	90	14	30	27	45	40	38	38
Fisuc_0205	711	1028	531	476	561	381	758	607	646	800
Fisuc_0206	5	4	5	4	4	8	5	6	7	7
Fisuc_0207	152	43	240	32	43	46	88	97	77	64
Fisuc_0208	61	32	66	37	45	31	102	104	120	130
Fisuc_0209	118	110	87	108	132	105	423	384	431	494
Fisuc_0210	3	0	1	1	2	3	16	8	9	19
Fisuc_0211	353	425	278	194	310	285	764	826	694	762
Fisuc_0212	50	36	38	29	37	29	126	117	125	103
Fisuc_0213	116	109	93	77	81	94	207	199	200	265
Fisuc_0214	25	31	35	13	29	23	123	141	139	135
Fisuc_0215	99	112	124	39	106	81	146	136	148	144
Fisuc_0216	28	17	43	21	19	10	10	17	16	31
Fisuc_0217	25	11	27	10	10	3	12	7	10	28
Fisuc_0218	14	10	24	4	5	3	21	31	27	45
Fisuc_0219	46	20	36	12	12	13	32	20	23	37
Fisuc_0220	487	650	441	280	368	318	1243	1144	1107	1261
Fisuc_0221	629	746	1036	526	794	855	1642	1948	1936	1890
Fisuc_0222	52	46	45	19	31	25	89	95	72	90
Fisuc_0223	13	8	17	8	8	12	49	44	51	67
Fisuc_0224	42	43	32	28	40	26	182	143	140	190
Fisuc_0225	22	16	15	5	18	15	68	52	59	75
Fisuc_0226	46	61	69	33	67	64	185	163	216	250
Fisuc_0227	344	391	398	154	330	317	693	830	840	813
Fisuc_0228	85	155	59	55	72	71	315	164	221	523
Fisuc_0229	32	28	34	17	15	21	54	52	58	46
Fisuc_0230	28	37	22	13	30	16	53	56	69	73
Fisuc_0231	93	103	80	45	76	48	62	74	63	119
Fisuc_0232	28	40	27	22	28	28	67	63	71	85
Fisuc_0233	12	12	14	16	16	9	117	142	122	200
Fisuc_0234	86	114	99	54	70	64	146	135	138	163
Fisuc_0235	164	149	141	68	119	93	195	209	187	168
Fisuc_0236	17	16	11	3	10	4	31	19	20	30
Fisuc_0237	11	11	14	6	8	5	26	16	29	29
Fisuc_0238	0	0	0	0	0	0	0	0	0	0
Fisuc_0239	26	44	17	8	18	20	89	85	80	106
Fisuc_0240	104	105	109	30	72	57	252	248	264	303
Fisuc_0241	201	200	216	86	133	118	496	477	458	464
Fisuc_0242	130	93	141	33	52	57	230	256	261	266
Fisuc_0243	11	10	20	7	10	6	21	21	18	29
Fisuc_0244	65	86	95	45	83	81	259	282	358	330
Fisuc_0245	419	446	392	255	304	252	415	361	370	478
Fisuc_0246	70	61	47	29	35	32	67	61	53	67
Fisuc_0247	135	185	139	37	67	52	159	153	105	97
Fisuc_0248	570	438	480	205	330	270	676	598	655	752
Fisuc_0249	204	145	226	93	148	128	373	357	424	404
Fisuc_0250	56	37	46	34	41	31	82	53	73	80
Fisuc_0251	129	97	150	88	127	90	346	267	283	279
Fisuc_0252	605	365	522	209	307	284	845	856	930	1081
Fisuc_0253	74	72	68	49	62	70	135	136	131	141
Fisuc_0254	60	65	54	21	30	31	80	63	55	58
Fisuc_0255	79	99	90	35	54	35	128	124	105	104
Fisuc_0256	84	77	102	50	76	47	180	169	197	203
Fisuc_0257	151	124	136	33	68	57	118	134	110	113
Fisuc_0258	178	285	156	101	182	140	510	464	468	513
Fisuc_0259	64	67	68	42	57	42	149	160	140	190
Fisuc_0260	58	85	45	30	36	49	51	59	80	71
Fisuc_0261	1	3	2	2	4	3	29	17	40	31
Fisuc_0262	370	364	458	354	435	316	1172	1002	1250	1258
Fisuc_0263	660	591	996	537	746	642	2876	2735	3347	2798
Fisuc_0264	13	10	10	9	15	17	134	148	139	100
Fisuc_0265	753	757	427	130	267	214	2421	1846	1209	1414
Fisuc_0266	280	225	238	142	220	182	536	507	626	599
Fisuc_0267	0	0	0	0	0	0	0	0	0	0
Fisuc_0268	15	24	8	7	12	8	32	21	20	23
Fisuc_0269	29	71	17	20	27	32	284	280	200	129
Fisuc_0270	21	55	30	10	25	15	113	102	90	85
Fisuc_0271	37	36	39	18	30	30	154	142	177	128
Fisuc_0272	127	157	90	48	80	66	216	211	203	243
Fisuc_0273	29	40	40	14	37	34	85	80	88	85
Fisuc_0274	0	0	0	0	0	0	1	1	0	1
Fisuc_0275	17	30	20	6	7	7	27	22	35	31
Fisuc_0276	29	31	28	26	25	25	100	85	91	101
Fisuc_0277	25	7	57	12	22	21	67	83	95	97
Fisuc_0278	4	2	5	0	1	1	6	8	13	7
Fisuc_0279	11	12	12	6	2	7	42	42	42	33
Fisuc_0280	34	21	28	12	17	10	26	21	21	33
Fisuc_0281	7	6	12	6	5	1	20	16	18	20
Fisuc_0282	281	399	232	114	230	190	535	526	473	518
Fisuc_0283	366	286	358	124	188	161	428	463	444	483
Fisuc_0284	23	45	44	19	37	34	127	103	121	114
Fisuc_0285	54	48	52	11	38	23	211	168	212	189
Fisuc_0286	127	133	153	75	111	93	253	231	220	337
Fisuc_0287	53	63	68	32	60	57	335	429	388	407
Fisuc_0288	404	686	339	208	304	274	983	919	887	930
Fisuc_0289	82	133	85	39	88	65	236	222	193	214
Fisuc_0290	396	585	361	204	340	319	1706	1273	1534	1555
Fisuc_0291	16	22	7	10	21	16	81	87	91	99
Fisuc_0292	56	37	45	23	46	44	101	97	101	157
Fisuc_0293	24	14	21	11	13	11	44	48	48	50
Fisuc_0294	30	25	27	20	19	15	68	61	57	84
Fisuc_0295	19	24	28	3	9	11	70	67	71	88
Fisuc_0296	498	338	536	193	332	267	793	737	837	1060
Fisuc_0297	28	32	29	5	17	18	34	33	18	31
Fisuc_0298	168	179	182	99	138	119	461	405	466	478
Fisuc_0299	247	265	253	171	276	226	758	697	763	799
Fisuc_0300	45	35	95	29	49	56	338	457	504	346
Fisuc_0301	81	69	84	47	60	55	166	162	153	181
Fisuc_0302	27	24	20	12	23	7	22	40	40	47
Fisuc_0303	114	101	147	52	80	78	180	148	154	174
Fisuc_0304	0	0	0	0	0	0	5	1	0	3
Fisuc_0305	184	183	222	98	144	145	239	258	236	296
Fisuc_0306	7	6	1	2	8	3	170	78	122	216
Fisuc_0307	117	115	105	120	159	161	583	451	570	623
Fisuc_0308	411	416	476	377	578	516	3616	2744	3755	3141
Fisuc_0309	4	10	7	3	1	6	14	10	9	19
Fisuc_0310	4	3	4	1	4	1	7	4	3	2
Fisuc_0311	0	4	0	1	1	1	5	5	2	6
Fisuc_0312	78	58	105	45	79	70	298	283	358	361
Fisuc_0313	567	783	529	223	374	353	1088	942	820	921
Fisuc_0314	43	58	42	37	71	50	115	116	109	136
Fisuc_0315	7	8	16	5	8	8	33	27	28	26
Fisuc_0316	22	11	25	18	18	12	28	37	32	33
Fisuc_0317	8	5	15	3	10	3	38	35	39	41
Fisuc_0318	45	31	37	33	39	53	75	73	85	90
Fisuc_0319	20	15	28	6	16	4	37	26	41	34
Fisuc_0320	22	15	71	60	103	98	355	346	511	532
Fisuc_0321	50	41	72	30	74	71	189	140	157	162
Fisuc_0322	43	13	68	17	31	35	36	30	44	39
Fisuc_0323	48	21	70	18	43	32	50	49	40	62
Fisuc_0324	38	21	29	14	25	27	84	102	103	172
Fisuc_0325	0	0	0	0	0	1	3	3	7	2
Fisuc_0326	20	32	24	13	32	16	35	44	40	36
Fisuc_0327	10	10	7	1	6	7	22	18	20	21
Fisuc_0328	92	105	109	88	160	86	204	145	186	222
Fisuc_0329	12	16	11	14	9	6	40	14	28	29
Fisuc_0330	67	86	121	55	78	81	282	244	259	257
Fisuc_0331	2495	2351	1763	604	1061	863	2764	2505	2221	2447
Fisuc_0332	43	59	32	27	40	22	127	172	140	209
Fisuc_0333	436	319	579	310	529	410	1350	1185	1819	1682
Fisuc_0334	30	19	43	13	16	14	24	26	25	23
Fisuc_0335	2	3	6	12	10	6	314	338	384	420
Fisuc_0336	100	121	79	41	47	61	281	273	232	278
Fisuc_0337	42	48	56	25	29	34	110	114	104	114
Fisuc_0338	165	248	129	41	72	80	323	320	304	327
Fisuc_0339	58	84	48	14	24	22	100	109	77	84
Fisuc_0340	0	0	0	0	0	0	0	0	0	1
Fisuc_0341	174	156	235	129	205	191	956	1084	1276	1140
Fisuc_0342	1	1	1	1	0	3	11	5	8	12
Fisuc_0343	0	0	0	0	0	0	11	9	8	11
Fisuc_0344	260	309	331	266	416	340	1555	1297	1640	1972
Fisuc_0345	158	168	233	201	302	284	971	831	1062	1044
Fisuc_0346	156	135	238	167	288	234	1099	1028	1252	1114
Fisuc_0347	46	37	28	17	31	16	77	60	73	82
Fisuc_0348	37	15	34	43	50	39	229	226	216	183
Fisuc_0349	122	80	101	68	119	121	242	178	226	258
Fisuc_0350	73	69	83	52	63	49	162	142	148	152
Fisuc_0351	44	42	50	26	49	28	120	116	142	120
Fisuc_0352	43	18	46	30	37	25	59	47	90	72
Fisuc_0353	19	15	21	21	33	21	52	36	54	66
Fisuc_0354	28	30	69	45	59	43	92	111	128	118
Fisuc_0355	213	231	287	148	256	225	515	524	608	740
Fisuc_0356	776	777	564	303	461	364	653	590	548	783
Fisuc_0357	85	128	61	28	42	38	265	126	146	119
Fisuc_0358	151	183	145	60	104	104	202	198	185	183
Fisuc_0359	13	16	19	1	9	7	75	77	76	82
Fisuc_0360	483	544	442	232	370	325	428	417	405	469
Fisuc_0361	464	465	415	194	281	264	843	805	737	740
Fisuc_0362	303	85	294	27	44	32	58	70	71	90
Fisuc_0363	249	267	224	90	135	114	375	364	282	344
Fisuc_0364	118	125	107	79	116	74	385	459	473	386
Fisuc_0365	36	42	46	20	36	15	85	87	87	102
Fisuc_0366	3	11	16	3	9	9	36	22	29	30
Fisuc_0367	20	15	14	6	19	14	72	55	74	92
Fisuc_0368	81	104	138	60	108	74	396	312	409	391
Fisuc_0369	354	314	397	167	223	233	534	565	529	625
Fisuc_0370	0	1	0	1	0	0	1	4	1	3
Fisuc_0371	25	17	25	4	14	10	36	17	37	39
Fisuc_0372	148	205	164	75	135	114	234	238	208	201
Fisuc_0373	101	94	165	46	131	132	627	602	705	695
Fisuc_0374	372	361	401	103	309	280	1276	1087	1368	1252
Fisuc_0375	29	17	16	10	15	11	28	31	27	42
Fisuc_0376	64	86	74	38	46	55	146	171	172	162
Fisuc_0377	1090	769	988	699	1006	693	975	922	1063	1127
Fisuc_0378	66	76	60	18	19	20	128	143	118	104
Fisuc_0379	3	10	13	3	3	4	11	22	11	22
Fisuc_0380	0	0	0	0	0	0	9	8	6	29
Fisuc_0381	545	692	488	173	298	227	582	563	480	485
Fisuc_0382	809	708	796	334	508	497	1205	1233	1292	1512
Fisuc_0383	32	35	33	19	22	16	95	101	104	104
Fisuc_0384	11	20	16	4	6	8	668	478	616	683
Fisuc_0385	1	0	1	1	0	0	96	78	99	121
Fisuc_0386	9	7	10	10	19	14	19	24	15	36
Fisuc_0387	83	47	76	57	61	68	105	96	95	120
Fisuc_0388	6	9	8	8	8	7	14	16	19	32
Fisuc_0389	163	32	132	21	20	24	32	36	24	33
Fisuc_0390	53	49	93	19	37	38	169	190	203	164
Fisuc_0391	280	305	266	113	188	227	619	561	560	567
Fisuc_0392	513	525	661	137	246	270	412	458	451	392
Fisuc_0393	793	624	852	520	614	526	984	952	932	1190
Fisuc_0394	383	344	409	288	390	256	617	540	568	662
Fisuc_0395	164	123	217	142	190	168	670	626	741	767
Fisuc_0396	3176	3556	5636	2413	3903	3737	5839	8221	9395	7922
Fisuc_0397	425	469	485	200	290	225	802	668	788	634
Fisuc_0398	44	44	27	26	27	29	97	89	95	118
Fisuc_0399	37	50	50	31	33	36	430	388	422	301
Fisuc_0400	193	297	161	96	121	130	372	316	258	314
Fisuc_0401	170	148	172	85	102	92	176	146	173	193
Fisuc_0402	45	54	42	19	32	21	84	79	59	83
Fisuc_0403	55	81	53	20	36	31	82	91	73	65
Fisuc_0404	80	73	91	111	115	96	249	187	191	295
Fisuc_0405	96	108	116	78	144	126	404	308	372	475
Fisuc_0406	4	11	6	6	7	3	22	16	22	21
Fisuc_0407	6	6	8	10	20	11	65	54	67	76
Fisuc_0408	3	4	6	4	6	1	30	20	21	26
Fisuc_0409	0	1	0	0	0	0	1	0	0	5
Fisuc_0410	0	0	0	0	0	0	1	0	2	3
Fisuc_0411	61	58	72	28	48	38	105	107	119	140
Fisuc_0412	17	20	22	31	36	31	109	103	145	138
Fisuc_0413	32	32	37	16	26	20	51	55	51	50
Fisuc_0414	1083	900	1134	610	926	766	1708	1582	1678	1601
Fisuc_0415	24	17	11	7	12	7	54	54	42	47
Fisuc_0416	32	34	33	29	42	36	70	65	85	98
Fisuc_0417	433	478	528	272	554	376	1173	1051	1264	1348
Fisuc_0418	43	42	61	29	58	30	105	104	95	136
Fisuc_0419	0	0	0	0	0	0	1	2	0	3
Fisuc_0420	6	2	1	0	0	0	6	7	5	10
Fisuc_0421	55	37	68	22	47	40	109	101	119	120
Fisuc_0422	78	107	76	66	82	85	170	217	203	171
Fisuc_0423	29	24	17	6	10	13	29	25	21	30
Fisuc_0424	26	30	22	8	15	14	72	58	78	81
Fisuc_0425	64	57	94	14	53	38	181	177	187	210
Fisuc_0426	271	326	258	184	256	225	488	417	443	546
Fisuc_0427	71	42	106	40	89	88	245	236	330	243
Fisuc_0428	121	102	163	51	88	71	130	107	107	156
Fisuc_0429	7	4	13	3	10	3	143	130	109	137
Fisuc_0430	84	109	83	66	85	58	201	205	173	174
Fisuc_0431	39	42	28	19	23	25	64	65	78	72
Fisuc_0432	52	85	66	37	38	44	103	97	88	93
Fisuc_0433	476	407	554	250	387	369	899	808	809	1227
Fisuc_0434	104	108	108	53	64	86	326	216	243	317
Fisuc_0435	43	37	45	33	30	26	77	65	63	93
Fisuc_0436	61	72	95	82	104	85	363	213	275	363
Fisuc_0437	101	71	96	53	80	57	522	392	419	476
Fisuc_0438	90	146	98	55	71	75	192	199	214	306
Fisuc_0439	11	13	7	3	11	10	32	15	18	29
Fisuc_0440	8	6	12	3	3	4	9	10	18	12
Fisuc_0441	22	27	23	11	15	16	70	68	67	64
Fisuc_0442	227	273	268	77	131	107	300	272	277	253
Fisuc_0443	35	40	73	22	35	38	166	117	161	113
Fisuc_0444	190	211	186	128	221	171	535	547	518	749
Fisuc_0445	7	5	4	4	5	5	21	38	35	41
Fisuc_0446	59	90	53	16	24	25	90	78	81	67
Fisuc_0447	23	27	21	12	20	13	31	24	43	49
Fisuc_0448	33	42	54	33	57	44	143	130	157	177
Fisuc_0449	23	23	21	13	22	24	80	76	111	118
Fisuc_0450	45	50	60	26	57	42	188	193	236	227
Fisuc_0451	24	19	28	13	32	24	57	58	59	140
Fisuc_0452	6	6	5	4	5	8	39	37	24	49
Fisuc_0453	39	82	31	43	45	45	175	133	150	177
Fisuc_0454	42	63	46	16	23	18	71	89	85	80
Fisuc_0455	691	1138	644	292	480	396	2862	2364	2299	3242
Fisuc_0456	43	121	60	16	65	50	189	186	179	219
Fisuc_0457	249	359	187	83	136	136	568	472	477	525
Fisuc_0458	40	46	45	42	49	54	127	152	122	172
Fisuc_0459	51	133	41	33	84	73	698	641	653	774
Fisuc_0460	215	269	212	156	289	223	567	433	509	610
Fisuc_0461	65	93	93	52	87	57	109	120	136	128
Fisuc_0462	111	147	130	35	89	63	169	163	145	154
Fisuc_0463	486	469	457	262	364	302	662	677	640	591
Fisuc_0464	136	133	181	75	90	104	278	278	265	364
Fisuc_0465	6	6	6	2	5	2	18	6	19	25
Fisuc_0466	32	27	24	25	25	28	61	46	42	48
Fisuc_0467	18	33	9	8	11	9	45	27	31	41
Fisuc_0468	40	53	35	32	46	44	145	82	108	145
Fisuc_0469	49	85	48	46	75	64	211	182	175	168
Fisuc_0470	26	53	23	25	31	26	89	61	66	70
Fisuc_0471	199	98	222	28	44	37	101	105	89	113
Fisuc_0472	25	13	23	11	12	18	92	63	76	66
Fisuc_0473	20	6	12	6	6	4	19	25	31	27
Fisuc_0474	87	81	121	24	50	39	59	66	49	38
Fisuc_0475	1104	1468	1044	422	652	600	1733	1453	1415	1636
Fisuc_0476	54	56	42	37	50	43	106	100	80	110
Fisuc_0477	55	40	25	5	11	9	46	50	69	51
Fisuc_0478	13	6	13	10	6	6	113	103	124	114
Fisuc_0479	240	194	222	93	151	149	466	468	467	674
Fisuc_0480	78	75	64	16	34	30	199	160	159	217
Fisuc_0481	166	158	126	88	164	123	420	325	384	471
Fisuc_0482	314	364	299	129	225	192	371	407	371	424
Fisuc_0483	2085	2015	2347	1450	2412	2011	6289	6082	7166	6970
Fisuc_0484	119	134	75	57	65	40	221	137	139	149
Fisuc_0485	50	124	57	37	37	34	84	60	68	66
Fisuc_0486	1281	2047	806	334	664	587	1455	1202	1175	1668
Fisuc_0487	10	7	16	8	19	14	45	44	57	67
Fisuc_0488	20	11	10	8	10	13	65	68	66	103
Fisuc_0489	136	146	106	72	128	136	207	181	190	213
Fisuc_0490	330	356	426	159	320	270	594	589	616	647
Fisuc_0491	24	24	31	13	28	24	102	98	112	93
Fisuc_0492	8	19	14	7	10	7	43	42	38	55
Fisuc_0493	52	19	69	12	11	14	38	60	50	60
Fisuc_0494	48	46	65	23	41	37	69	101	97	99
Fisuc_0495	245	161	167	80	70	77	37	32	36	49
Fisuc_0496	98	75	74	23	45	27	29	12	17	21
Fisuc_0497	137	63	164	39	57	24	87	57	66	71
Fisuc_0498	9	3	9	1	7	8	23	23	29	29
Fisuc_0499	0	0	0	0	0	0	0	1	0	3
Fisuc_0500	416	449	405	224	353	303	544	537	547	507
Fisuc_0501	387	476	374	184	278	269	932	737	748	715
Fisuc_0502	21	25	19	25	25	32	69	61	72	85
Fisuc_0503	107	85	137	104	220	181	536	420	501	606
Fisuc_0504	82	82	98	126	148	112	295	200	279	239
Fisuc_0505	38	53	38	19	31	33	70	71	68	66
Fisuc_0506	79	74	91	48	97	77	151	137	145	190
Fisuc_0507	83	93	124	62	80	62	334	289	461	379
Fisuc_0508	18	21	15	14	23	24	61	42	43	57
Fisuc_0509	73	88	48	25	43	39	119	136	118	117
Fisuc_0510	88	130	127	105	186	139	336	313	340	355
Fisuc_0511	78	88	109	162	195	197	341	374	450	441
Fisuc_0512	86	90	107	55	77	86	258	244	305	312
Fisuc_0513	312	286	373	219	388	328	889	861	1029	1041
Fisuc_0514	71	45	59	51	51	59	139	112	124	179
Fisuc_0515	150	229	121	86	141	108	449	372	385	352
Fisuc_0516	20	20	14	6	21	15	84	60	78	96
Fisuc_0517	15	17	10	2	13	8	35	26	33	43
Fisuc_0518	91	133	72	54	74	97	209	204	210	195
Fisuc_0519	71	118	65	73	127	100	304	258	267	293
Fisuc_0520	112	146	88	57	97	71	438	371	365	438
Fisuc_0521	0	0	0	0	0	0	2	0	0	2
Fisuc_0522	34	41	35	37	47	47	223	206	200	405
Fisuc_0523	16	10	43	4	2	5	8	14	13	22
Fisuc_0524	2	4	5	7	7	9	59	52	61	53
Fisuc_0525	51	83	60	58	98	74	201	188	191	278
Fisuc_0526	14	24	16	16	16	21	42	41	21	44
Fisuc_0527	17	19	16	5	13	11	29	25	34	30
Fisuc_0528	71	74	102	49	111	71	312	284	330	326
Fisuc_0529	0	0	0	0	0	0	1	1	1	0
Fisuc_0530	68	197	53	25	35	30	291	206	250	264
Fisuc_0531	7	5	7	3	5	3	21	22	19	39
Fisuc_0532	31	21	33	15	12	8	30	29	37	31
Fisuc_0533	13	10	18	8	11	7	28	20	16	35
Fisuc_0534	208	298	168	96	118	102	330	285	305	237
Fisuc_0535	0	0	1	1	1	0	6	4	6	5
Fisuc_0536	0	1	0	0	1	0	1	2	2	5
Fisuc_0537	1	0	1	0	0	0	8	1	1	10
Fisuc_0538	1	1	1	0	0	0	5	5	3	24
Fisuc_0539	1	2	0	0	0	0	18	17	18	25
Fisuc_0540	5452	460	5508	4541	6103	4211	5032	8685	15103	21339
Fisuc_0541	692	48	617	664	475	355	356	643	889	1348
Fisuc_0542	21	17	25	2	10	7	32	26	33	39
Fisuc_0543	15	7	18	7	11	6	38	44	51	71
Fisuc_0544	9	5	6	2	7	2	21	20	16	30
Fisuc_0545	18	15	11	4	4	8	8	6	3	16
Fisuc_0546	0	0	0	0	0	0	1	2	6	2
Fisuc_0547	84	105	91	48	77	70	224	218	182	201
Fisuc_0548	91	88	72	76	96	79	185	169	199	211
Fisuc_0549	242	169	222	126	212	130	294	301	304	345
Fisuc_0550	65	45	80	46	76	66	412	446	433	462
Fisuc_0551	58	52	51	45	91	53	151	112	136	176
Fisuc_0552	116	92	126	87	152	99	249	245	262	298
Fisuc_0553	34	39	22	10	28	24	62	62	56	89
Fisuc_0554	37	34	31	13	20	22	61	69	52	79
Fisuc_0555	467	554	495	248	418	377	1387	1127	1543	1755
Fisuc_0556	412	403	333	284	417	361	542	527	533	620
Fisuc_0557	228	239	285	241	465	370	900	861	1137	1474
Fisuc_0558	26	25	26	26	33	25	186	156	197	252
Fisuc_0559	53	64	39	32	52	47	230	168	250	238
Fisuc_0560	104	64	110	45	78	68	145	127	150	205
Fisuc_0561	0	1	0	0	0	0	4	4	1	5
Fisuc_0562	508	482	547	109	159	158	405	380	353	390
Fisuc_0563	260	241	207	109	110	105	472	386	390	469
Fisuc_0564	75	101	77	34	67	56	282	175	213	248
Fisuc_0565	202	235	214	76	103	121	388	313	336	302
Fisuc_0566	137	150	100	46	45	53	206	191	177	177
Fisuc_0567	133	108	113	54	64	52	287	190	247	281
Fisuc_0568	146	172	149	57	83	66	223	235	229	225
Fisuc_0569	138	126	135	64	75	59	248	209	272	238
Fisuc_0570	391	322	315	150	230	154	1084	958	1190	1160
Fisuc_0571	9	5	8	5	3	3	50	38	59	75
Fisuc_0572	136	114	78	42	42	32	176	173	158	162
Fisuc_0573	161	121	105	63	92	81	1826	1223	1350	999
Fisuc_0574	28	9	19	2	5	6	17	19	16	36
Fisuc_0575	232	296	121	47	78	69	562	476	454	493
Fisuc_0576	30	59	7	15	25	14	179	177	106	179
Fisuc_0577	36	57	38	14	28	15	254	226	220	214
Fisuc_0578	593	870	392	406	660	458	4477	3147	4571	4356
Fisuc_0579	624	756	1119	610	1004	898	2906	2951	2614	2985
Fisuc_0580	623	403	582	326	484	349	1328	1057	1446	1828
Fisuc_0581	217	386	201	107	160	133	665	592	584	751
Fisuc_0582	12	17	36	16	42	35	232	226	173	353
Fisuc_0583	111	90	127	77	123	86	188	177	177	254
Fisuc_0584	9	17	11	1	5	4	11	18	11	27
Fisuc_0585	49	64	59	21	33	28	70	72	63	82
Fisuc_0586	14	7	12	5	10	6	25	13	22	25
Fisuc_0587	0	1	1	1	0	1	7	3	4	10
Fisuc_0588	24	17	30	7	12	7	34	18	21	36
Fisuc_0589	83	52	92	32	70	57	209	195	212	207
Fisuc_0590	137	170	128	113	181	147	512	527	511	518
Fisuc_0591	151	146	144	116	202	169	424	375	428	440
Fisuc_0592	10	23	10	3	5	9	36	29	31	52
Fisuc_0593	76	87	74	21	57	58	116	113	112	169
Fisuc_0594	34	23	43	25	46	39	87	99	101	153
Fisuc_0595	157	142	186	83	146	100	353	294	322	390
Fisuc_0596	59	75	57	30	55	26	211	195	213	225
Fisuc_0597	98	69	83	60	79	57	98	76	117	160
Fisuc_0598	29	26	19	5	12	8	28	21	32	45
Fisuc_0599	31	18	42	18	28	22	81	59	82	83
Fisuc_0600	816	184	1486	559	619	574	290	325	470	391
Fisuc_0601	143	127	182	80	124	107	298	266	272	361
Fisuc_0602	6	6	5	5	8	9	21	12	19	17
Fisuc_0603	4	3	8	5	6	3	17	18	17	12
Fisuc_0604	8	11	10	9	7	8	20	10	23	28
Fisuc_0605	25	15	27	18	15	14	35	25	34	68
Fisuc_0606	37	26	25	22	34	23	264	243	222	284
Fisuc_0607	34	35	21	23	32	29	117	95	114	159
Fisuc_0608	118	125	146	62	79	113	273	201	241	266
Fisuc_0609	651	742	1077	409	885	834	1582	2181	2188	2140
Fisuc_0610	51	22	68	23	26	30	66	76	67	99
Fisuc_0611	8	7	19	8	8	3	17	14	17	19
Fisuc_0612	26	11	36	15	17	15	28	30	39	44
Fisuc_0613	18	11	21	10	14	9	36	35	24	35
Fisuc_0614	35	18	37	10	19	16	58	55	56	56
Fisuc_0615	238	324	405	257	413	442	2053	1689	1908	1948
Fisuc_0616	7	11	9	11	12	9	30	32	42	40
Fisuc_0617	280	281	339	142	212	188	437	413	463	464
Fisuc_0618	656	524	916	447	804	694	1775	1697	1977	2121
Fisuc_0619	37	33	25	10	14	13	27	31	36	44
Fisuc_0620	698	1069	589	431	567	462	927	772	723	713
Fisuc_0621	35	67	28	20	29	22	99	59	45	81
Fisuc_0622	31	35	21	20	34	20	80	45	57	69
Fisuc_0623	20	21	16	5	10	8	35	35	26	40
Fisuc_0624	30	42	33	19	29	18	145	97	80	108
Fisuc_0625	29	36	35	18	32	27	161	117	135	128
Fisuc_0626	47	97	87	42	69	62	60	40	68	90
Fisuc_0627	21	16	22	16	27	23	28	38	36	27
Fisuc_0628	131	85	187	105	150	135	411	405	589	537
Fisuc_0629	57	32	59	48	76	75	163	122	145	201
Fisuc_0630	126	103	96	64	123	91	223	227	257	278
Fisuc_0631	53	70	24	25	47	36	90	69	92	153
Fisuc_0632	113	113	113	71	123	112	404	418	418	631
Fisuc_0633	552	659	506	491	503	429	604	498	539	748
Fisuc_0634	114	93	146	48	100	87	270	205	262	294
Fisuc_0635	47	58	73	43	55	41	83	107	73	78
Fisuc_0636	866	1143	929	456	737	664	892	828	791	968
Fisuc_0637	126	89	127	83	88	88	205	185	240	293
Fisuc_0638	32	38	40	14	23	29	66	51	68	87
Fisuc_0639	3	1	5	1	4	4	16	23	14	18
Fisuc_0640	486	568	420	258	346	288	880	834	866	942
Fisuc_0641	263	238	428	183	350	305	1544	1432	1696	1487
Fisuc_0642	19	25	25	8	12	7	49	46	47	87
Fisuc_0643	57	52	72	18	42	51	437	469	490	650
Fisuc_0644	282	296	273	83	171	136	408	371	364	458
Fisuc_0645	8	1	4	2	2	4	17	20	25	20
Fisuc_0646	140	90	174	49	105	73	378	411	461	517
Fisuc_0647	14	4	9	3	7	4	18	11	8	13
Fisuc_0648	93	132	61	37	73	41	247	180	240	248
Fisuc_0649	181	182	159	79	126	104	421	357	380	392
Fisuc_0650	0	6	4	3	2	4	21	22	24	33
Fisuc_0651	2	5	2	4	1	6	42	27	41	46
Fisuc_0652	73	67	81	65	83	67	299	324	353	453
Fisuc_0653	59	62	118	35	63	65	161	159	169	194
Fisuc_0654	187	234	148	69	95	75	400	318	315	398
Fisuc_0655	120	240	87	34	51	55	265	202	223	248
Fisuc_0656	443	254	622	101	196	138	267	270	315	318
Fisuc_0657	5896	2617	8811	106	1009	299	514	606	633	458
Fisuc_0658	5040	2768	6399	78	725	215	275	345	439	216
Fisuc_0659	25	20	17	8	4	16	61	54	64	59
Fisuc_0660	85	75	78	49	52	59	111	103	97	127
Fisuc_0661	34	30	20	13	24	12	60	61	52	75
Fisuc_0662	16	20	15	10	14	8	68	46	64	58
Fisuc_0663	174	197	191	74	147	103	541	459	514	486
Fisuc_0664	225	210	227	195	285	280	699	784	741	797
Fisuc_0665	11	18	18	11	12	11	68	57	83	63
Fisuc_0666	3	4	2	1	4	2	15	23	19	17
Fisuc_0667	21	28	20	18	26	21	54	54	63	53
Fisuc_0668	203	249	235	140	205	121	557	554	496	615
Fisuc_0669	130	108	155	147	299	255	630	513	650	792
Fisuc_0670	83	83	107	92	109	108	406	341	402	398
Fisuc_0671	47	46	46	18	30	27	75	83	71	74
Fisuc_0672	39	47	49	20	38	25	73	56	73	82
Fisuc_0673	178	161	139	120	176	123	311	282	325	363
Fisuc_0674	32	19	36	28	23	32	62	70	85	70
Fisuc_0675	82	95	72	24	43	37	135	118	96	164
Fisuc_0676	19	31	32	26	23	19	66	64	87	121
Fisuc_0677	3	8	7	4	5	4	36	25	37	47
Fisuc_0678	59	27	53	28	53	37	94	103	127	150
Fisuc_0679	73	35	80	62	71	74	130	95	113	161
Fisuc_0680	150	154	127	118	183	164	435	487	458	583
Fisuc_0681	83	70	84	95	143	97	265	255	247	313
Fisuc_0682	1	0	1	0	2	0	3	4	2	6
Fisuc_0683	556	611	552	346	391	359	1283	1177	1183	1277
Fisuc_0684	63	57	57	26	40	33	126	120	160	144
Fisuc_0685	56	37	48	42	45	33	87	107	98	81
Fisuc_0686	141	147	146	101	121	104	328	280	298	296
Fisuc_0687	20	20	37	10	28	15	71	50	48	43
Fisuc_0688	315	124	253	27	55	39	112	112	112	118
Fisuc_0689	64	58	58	13	27	28	47	45	59	76
Fisuc_0690	1005	1156	1380	368	947	819	2949	3107	3238	3434
Fisuc_0691	19	27	19	9	27	16	51	56	57	66
Fisuc_0692	112	147	108	61	77	73	179	178	158	200
Fisuc_0693	17	13	17	9	7	10	41	41	49	58
Fisuc_0694	40	43	36	17	18	14	108	82	91	110
Fisuc_0695	66	81	58	38	53	42	140	157	131	169
Fisuc_0696	232	338	223	88	108	118	780	623	551	721
Fisuc_0697	0	0	0	0	0	0	1	1	1	3
Fisuc_0698	0	0	0	0	0	0	3	2	1	6
Fisuc_0699	54	43	59	24	46	33	172	150	215	222
Fisuc_0700	267	370	214	126	238	205	535	502	437	418
Fisuc_0701	197	114	192	55	70	76	142	148	156	195
Fisuc_0702	179	111	171	48	71	53	198	165	226	174
Fisuc_0703	4	2	8	1	1	1	1	2	2	10
Fisuc_0704	24	26	30	16	30	31	166	100	145	172
Fisuc_0705	243	258	378	223	354	272	1051	1005	1139	1111
Fisuc_0706	42	43	53	32	52	35	200	191	233	243
Fisuc_0707	301	448	296	139	246	254	805	626	738	944
Fisuc_0708	52	28	31	19	33	20	49	44	47	72
Fisuc_0709	21	16	21	20	16	20	49	29	42	64
Fisuc_0710	39	36	23	23	29	23	65	50	42	52
Fisuc_0711	113	91	114	54	100	88	243	225	237	244
Fisuc_0712	50	47	40	46	49	36	85	78	93	84
Fisuc_0713	36	44	37	8	19	12	60	56	59	86
Fisuc_0714	381	523	409	303	520	466	931	928	948	1205
Fisuc_0715	140	163	130	96	119	107	136	174	137	146
Fisuc_0716	31	40	26	25	38	28	135	146	124	172
Fisuc_0717	79	108	80	52	47	44	196	174	174	180
Fisuc_0718	385	594	339	173	315	293	963	896	861	908
Fisuc_0719	362	358	319	230	363	255	1259	1191	1210	1239
Fisuc_0720	375	499	253	263	353	259	720	622	623	739
Fisuc_0721	231	254	199	91	172	134	250	238	209	282
Fisuc_0722	101	108	122	50	69	80	142	161	166	179
Fisuc_0723	207	46	284	87	118	108	89	120	137	158
Fisuc_0724	13	18	11	6	10	7	26	22	34	62
Fisuc_0725	64	57	56	24	26	26	127	126	138	164
Fisuc_0726	68	71	72	30	67	56	134	132	145	180
Fisuc_0727	145	29	219	24	36	31	38	25	40	52
Fisuc_0728	132	84	190	51	86	75	202	224	212	271
Fisuc_0729	44	13	57	22	51	31	77	82	88	99
Fisuc_0730	38	20	62	34	53	45	78	66	99	125
Fisuc_0731	110	132	114	69	104	88	185	162	168	218
Fisuc_0732	12	13	12	9	14	5	36	33	35	53
Fisuc_0733	23	30	30	11	23	27	88	88	107	105
Fisuc_0734	41	32	31	11	38	27	74	68	74	82
Fisuc_0735	67	59	53	47	81	70	171	170	195	222
Fisuc_0736	51	52	44	59	70	56	163	161	206	207
Fisuc_0737	111	90	72	33	54	48	129	123	118	119
Fisuc_0738	19	37	13	14	12	7	30	25	35	38
Fisuc_0739	42	67	48	21	20	29	52	51	39	76
Fisuc_0740	0	0	0	0	0	0	0	0	0	0
Fisuc_0741	564	495	717	319	452	405	1179	1175	1112	1241
Fisuc_0742	233	267	174	175	253	164	683	531	584	688
Fisuc_0743	84	96	75	89	127	93	255	165	226	259
Fisuc_0744	21	30	38	28	29	34	129	145	148	191
Fisuc_0745	173	176	199	135	182	134	468	447	454	455
Fisuc_0746	10	22	27	2	12	13	30	17	27	37
Fisuc_0747	23	35	25	23	32	32	79	76	62	77
Fisuc_0748	14	5	6	10	13	14	25	31	30	51
Fisuc_0749	813	1224	680	299	497	456	1097	978	937	1043
Fisuc_0750	113	116	107	59	87	59	245	263	212	235
Fisuc_0751	68	60	73	29	43	44	216	145	190	248
Fisuc_0752	807	750	685	339	501	481	704	759	751	964
Fisuc_0753	179	152	188	80	109	85	149	140	178	183
Fisuc_0754	131	35	163	21	29	21	45	60	45	48
Fisuc_0755	30	33	27	19	27	12	43	48	56	61
Fisuc_0756	61	53	69	38	56	51	132	102	136	162
Fisuc_0757	18	23	21	9	11	10	29	34	23	25
Fisuc_0758	223	195	345	20	15	19	87	57	41	42
Fisuc_0759	363	214	284	67	82	73	182	147	172	251
Fisuc_0760	24	11	25	0	3	2	11	13	6	43
Fisuc_0761	211	271	172	91	163	127	546	466	481	537
Fisuc_0762	14	12	6	12	36	14	48	63	39	74
Fisuc_0763	15	17	15	10	37	20	62	41	45	59
Fisuc_0764	29	25	18	14	12	12	36	41	46	80
Fisuc_0765	4	5	4	0	4	5	47	52	39	60
Fisuc_0766	51	72	46	24	32	26	91	83	92	78
Fisuc_0767	760	574	867	748	1077	939	1165	1356	1547	1576
Fisuc_0768	160	262	198	90	127	122	301	261	255	245
Fisuc_0769	24	21	30	23	28	27	65	55	63	80
Fisuc_0770	19	22	42	56	91	91	172	142	129	243
Fisuc_0771	260	237	272	162	206	200	676	573	699	603
Fisuc_0772	1130	920	1460	1144	1585	1175	4428	3547	4430	5159
Fisuc_0773	146	179	119	85	122	120	269	300	251	298
Fisuc_0774	286	326	256	152	223	192	524	367	382	389
Fisuc_0775	236	276	216	118	223	174	338	366	352	396
Fisuc_0776	59	73	52	45	57	55	188	202	203	214
Fisuc_0777	50	49	40	29	42	26	81	87	84	63
Fisuc_0778	104	107	118	53	78	80	142	155	139	152
Fisuc_0779	847	715	886	316	451	352	797	909	846	971
Fisuc_0780	26	32	24	6	21	12	35	26	45	59
Fisuc_0781	101	127	102	83	97	88	428	702	592	816
Fisuc_0782	57	98	57	59	101	106	1294	2064	1972	2458
Fisuc_0783	43	39	38	18	34	38	54	48	42	67
Fisuc_0784	47	40	43	34	37	22	96	66	84	76
Fisuc_0785	71	57	75	41	71	53	130	121	108	128
Fisuc_0786	190	48	203	39	62	45	35	57	28	46
Fisuc_0787	40	33	45	18	33	16	31	32	40	45
Fisuc_0788	97	44	65	43	56	39	46	40	45	76
Fisuc_0789	48	42	38	32	41	23	28	30	20	39
Fisuc_0790	49	118	50	12	29	39	271	202	223	248
Fisuc_0791	35	55	33	26	51	31	74	68	75	89
Fisuc_0792	229	241	179	160	210	165	745	574	636	910
Fisuc_0793	722	771	508	635	873	749	2002	1844	1738	2202
Fisuc_0794	397	437	421	229	400	338	1278	1194	1208	1267
Fisuc_0795	0	0	0	0	0	1	3	2	5	2
Fisuc_0796	16	12	25	13	13	17	58	70	77	76
Fisuc_0797	46	44	77	43	67	64	221	162	175	256
Fisuc_0798	45	53	125	52	75	62	146	148	169	180
Fisuc_0799	128	108	184	90	136	119	392	407	466	450
Fisuc_0800	39	48	38	10	21	22	73	46	60	68
Fisuc_0801	165	145	142	78	160	103	408	389	437	446
Fisuc_0802	28	23	38	12	20	25	60	47	66	69
Fisuc_0803	5	5	6	5	5	5	17	10	23	21
Fisuc_0804	4	8	14	5	12	11	33	38	38	51
Fisuc_0805	8	2	5	1	2	5	20	20	26	13
Fisuc_0806	28	24	42	14	33	24	89	91	78	110
Fisuc_0807	47	61	50	18	19	14	64	56	74	51
Fisuc_0808	186	164	321	102	167	173	945	952	1133	977
Fisuc_0809	281	193	465	248	380	336	954	869	1145	1042
Fisuc_0810	16	17	25	9	7	8	95	85	143	188
Fisuc_0811	40	44	55	17	23	31	89	99	122	92
Fisuc_0812	103	109	165	30	51	29	102	114	114	124
Fisuc_0813	3	5	8	0	0	0	2	5	14	8
Fisuc_0814	287	281	416	271	429	377	1490	1270	1646	1574
Fisuc_0815	154	117	196	128	204	143	465	314	464	577
Fisuc_0816	129	76	163	166	207	151	954	769	995	888
Fisuc_0817	550	654	498	264	462	411	2231	2176	2398	2162
Fisuc_0818	508	491	746	658	957	736	4202	3393	4584	4661
Fisuc_0819	394	331	510	580	629	512	3936	2911	3667	3553
Fisuc_0820	1303	1218	1774	1080	1824	1714	10362	9315	11467	8760
Fisuc_0821	113	112	155	89	155	119	983	908	1137	928
Fisuc_0822	224	201	168	81	181	147	793	697	843	891
Fisuc_0823	244	145	191	171	218	164	618	555	633	771
Fisuc_0824	3176	2282	2753	1684	2730	2177	7621	6833	8316	8445
Fisuc_0825	1	0	1	0	0	0	0	3	5	3
Fisuc_0826	9	7	8	2	5	5	24	19	37	35
Fisuc_0827	1	1	1	2	2	0	6	8	10	5
Fisuc_0828	1	1	2	0	2	1	13	5	11	15
Fisuc_0829	125	67	181	74	120	93	307	309	365	339
Fisuc_0830	180	85	261	132	191	161	264	280	348	337
Fisuc_0831	113	40	124	71	65	73	102	98	111	116
Fisuc_0832	46	42	46	15	38	26	126	117	117	109
Fisuc_0833	137	177	203	180	239	199	586	537	565	675
Fisuc_0834	0	0	0	0	0	0	8	12	20	20
Fisuc_0835	106	175	77	27	41	26	166	169	141	125
Fisuc_0836	0	0	0	0	0	0	6	5	5	12
Fisuc_0837	3	2	4	2	1	3	74	67	81	64
Fisuc_0838	1248	1439	2189	563	1415	1416	2864	1802	2309	4336
Fisuc_0839	65	64	70	27	51	45	101	127	121	151
Fisuc_0840	26	15	22	13	15	18	45	37	54	50
Fisuc_0841	66	49	60	33	88	92	103	132	122	192
Fisuc_0842	54	58	87	38	76	43	173	170	201	242
Fisuc_0843	45	98	47	36	62	34	89	73	68	105
Fisuc_0844	198	210	201	85	107	111	432	446	438	467
Fisuc_0845	336	438	334	133	233	192	635	538	552	561
Fisuc_0846	84	84	71	37	33	22	244	201	226	257
Fisuc_0847	15	15	12	3	7	1	118	107	96	140
Fisuc_0848	9	4	9	3	4	0	86	67	69	67
Fisuc_0849	33	30	76	58	52	56	82	63	77	125
Fisuc_0850	3523	4450	1098	249	431	289	4356	3356	3092	2907
Fisuc_0851	443	531	407	173	302	294	705	673	648	595
Fisuc_0852	57	76	41	26	41	27	196	162	163	169
Fisuc_0853	12	9	1	5	5	3	21	26	26	27
Fisuc_0854	202	242	200	133	176	137	494	461	414	420
Fisuc_0855	76	71	52	42	56	18	198	170	188	187
Fisuc_0856	84	76	165	20	32	17	171	125	216	124
Fisuc_0857	123	160	126	61	121	84	573	576	540	464
Fisuc_0858	907	1306	869	438	877	703	1425	1461	1589	1644
Fisuc_0859	41	36	38	17	20	24	54	55	60	44
Fisuc_0860	170	129	242	72	153	121	210	236	200	203
Fisuc_0861	95	147	88	86	127	124	732	674	688	869
Fisuc_0862	66	97	53	69	99	89	396	250	287	498
Fisuc_0863	115	105	139	102	188	117	1193	798	1091	1087
Fisuc_0864	11	17	9	6	15	9	58	53	48	59
Fisuc_0865	36	47	23	21	19	20	158	106	135	116
Fisuc_0866	912	994	789	412	714	655	3195	2934	3187	3386
Fisuc_0867	480	515	427	220	327	259	871	769	736	837
Fisuc_0868	24	21	37	14	7	17	43	31	30	44
Fisuc_0869	30	28	39	11	20	21	85	86	77	108
Fisuc_0870	43	36	58	27	37	28	147	124	131	150
Fisuc_0871	82	99	74	50	80	51	201	184	190	225
Fisuc_0872	893	1104	887	696	931	712	1462	1030	1146	1539
Fisuc_0873	307	343	264	101	203	158	581	536	514	545
Fisuc_0874	23	14	24	12	27	19	181	141	202	230
Fisuc_0875	292	156	562	453	769	583	2290	1749	2453	2708
Fisuc_0876	18	21	11	11	22	12	373	278	329	302
Fisuc_0877	323	338	320	163	249	206	898	794	887	883
Fisuc_0878	21	6	28	15	14	18	46	38	79	84
Fisuc_0879	51	8	87	31	55	45	74	83	115	136
Fisuc_0880	21	9	22	12	13	6	19	19	25	22
Fisuc_0881	174	194	138	15	21	17	67	72	68	103
Fisuc_0882	41	46	41	41	53	59	223	205	255	250
Fisuc_0883	26	21	20	32	47	46	140	108	127	137
Fisuc_0884	13	33	29	16	35	31	85	90	83	90
Fisuc_0885	64	66	80	55	83	92	332	327	401	369
Fisuc_0886	247	168	257	143	189	172	348	312	365	396
Fisuc_0887	54	33	40	25	36	38	86	89	87	114
Fisuc_0888	75	65	90	38	64	57	145	119	141	162
Fisuc_0889	61	75	84	49	75	53	154	166	166	161
Fisuc_0890	100	67	47	31	54	40	63	76	83	113
Fisuc_0891	92	77	114	71	100	72	283	262	387	295
Fisuc_0892	143	30	74	22	20	12	8	13	12	29
Fisuc_0893	7	4	9	8	7	5	22	32	28	29
Fisuc_0894	2	2	4	2	5	6	12	11	15	16
Fisuc_0895	3	1	1	0	0	0	8	1	7	8
Fisuc_0896	322	322	574	218	338	260	907	1029	1177	955
Fisuc_0897	54	18	82	40	55	52	48	49	48	48
Fisuc_0898	180	226	171	67	105	98	339	265	251	219
Fisuc_0899	283	358	291	110	184	162	433	402	396	377
Fisuc_0900	41	40	36	29	49	50	355	376	345	390
Fisuc_0901	14	18	17	6	10	12	377	340	389	333
Fisuc_0902	10	6	4	2	1	9	12	17	20	20
Fisuc_0903	3	2	0	2	3	2	9	10	7	15
Fisuc_0904	7	6	3	2	4	1	26	25	35	38
Fisuc_0905	19	8	7	5	10	7	27	24	29	52
Fisuc_0906	25	23	15	12	15	10	61	41	52	115
Fisuc_0907	24	13	21	5	16	14	51	29	55	74
Fisuc_0908	43	34	24	21	38	28	99	118	138	195
Fisuc_0909	84	66	77	37	50	38	259	220	329	467
Fisuc_0910	45	13	24	26	24	20	90	69	90	152
Fisuc_0911	19	12	11	5	5	9	24	26	27	44
Fisuc_0912	13	9	17	10	8	5	46	35	61	86
Fisuc_0913	80	63	59	32	48	47	113	96	98	115
Fisuc_0914	19	16	10	3	5	13	27	15	23	21
Fisuc_0915	15	25	31	8	12	15	52	67	43	61
Fisuc_0916	64	36	78	24	39	27	52	55	83	105
Fisuc_0917	117	83	213	90	157	119	608	566	737	715
Fisuc_0918	11	1	11	5	6	6	4	9	8	20
Fisuc_0919	50	66	62	52	97	78	172	179	190	186
Fisuc_0920	5	16	6	3	12	7	52	45	34	44
Fisuc_0921	57	184	71	41	48	63	241	417	310	515
Fisuc_0922	17	36	13	5	17	20	18	48	26	35
Fisuc_0923	36	98	40	16	21	14	232	134	123	126
Fisuc_0924	54	10	31	13	16	12	19	13	13	25
Fisuc_0925	32	46	32	16	53	27	121	124	147	144
Fisuc_0926	14	21	8	1	5	2	53	55	46	40
Fisuc_0927	0	0	1	1	0	0	4	0	3	3
Fisuc_0928	0	4	1	1	4	3	20	16	19	31
Fisuc_0929	0	0	1	0	0	0	0	1	0	2
Fisuc_0930	229	268	192	209	320	249	837	617	668	779
Fisuc_0931	88	46	126	86	134	104	422	375	547	551
Fisuc_0932	56	30	50	58	90	50	176	166	220	222
Fisuc_0933	3	2	7	16	6	9	19	26	29	32
Fisuc_0934	1	1	5	3	3	3	7	6	6	17
Fisuc_0935	15	6	22	13	24	17	34	54	85	57
Fisuc_0936	7	2	13	12	17	13	40	42	45	43
Fisuc_0937	3	1	7	6	6	1	14	16	15	12
Fisuc_0938	0	2	0	1	0	0	17	11	11	14
Fisuc_0939	3	1	3	2	2	0	7	10	17	9
Fisuc_0940	2	1	2	2	6	6	26	11	27	32
Fisuc_0941	2	2	2	0	0	0	42	36	35	29
Fisuc_0942	2	3	1	1	3	0	33	16	12	35
Fisuc_0943	0	0	0	0	0	0	0	0	0	0
Fisuc_0944	6	10	8	8	5	11	22	20	25	35
Fisuc_0945	67	66	60	37	60	66	608	728	712	529
Fisuc_0946	8	20	24	10	18	13	54	63	54	44
Fisuc_0947	932	1417	684	285	533	408	1582	1191	1189	1325
Fisuc_0948	536	897	443	211	373	286	817	725	680	646
Fisuc_0949	445	472	408	149	225	214	410	428	364	344
Fisuc_0950	157	180	143	52	72	75	239	226	197	236
Fisuc_0951	408	494	360	114	208	193	459	407	361	410
Fisuc_0952	122	204	179	250	351	277	1117	736	1195	1100
Fisuc_0953	409	490	560	415	632	540	1623	1492	1734	1738
Fisuc_0954	3	1	6	5	6	3	19	16	19	16
Fisuc_0955	13	9	17	40	24	8	626	638	679	672
Fisuc_0956	25	19	28	18	19	23	108	81	120	114
Fisuc_0957	0	0	0	0	0	0	1	7	1	5
Fisuc_0958	0	0	0	1	0	1	9	8	7	15
Fisuc_0959	23	5	26	10	13	10	18	20	24	32
Fisuc_0960	6	0	3	0	1	3	2	5	6	7
Fisuc_0961	69	82	70	38	69	77	161	162	143	129
Fisuc_0962	17	22	18	12	21	19	54	54	43	56
Fisuc_0963	509	427	815	469	756	685	2863	3050	3407	2797
Fisuc_0964	268	325	409	441	567	442	2022	1521	1938	1842
Fisuc_0965	218	308	294	264	413	326	1797	1388	1762	1582
Fisuc_0966	43	55	64	43	71	58	241	224	209	256
Fisuc_0967	91	101	150	120	176	120	736	581	741	801
Fisuc_0968	67	69	60	86	90	57	348	314	428	364
Fisuc_0969	55	31	48	38	55	31	151	120	186	191
Fisuc_0970	106	145	151	134	238	159	778	629	808	727
Fisuc_0971	100	106	84	98	163	138	730	524	687	685
Fisuc_0972	13	9	15	3	10	6	23	19	20	33
Fisuc_0973	119	145	84	67	95	99	157	142	146	178
Fisuc_0974	129	209	113	50	86	77	277	230	233	322
Fisuc_0975	363	695	301	180	281	271	507	524	443	494
Fisuc_0976	12	17	19	9	18	15	31	40	32	42
Fisuc_0977	101	86	125	78	115	99	212	206	235	283
Fisuc_0978	312	371	341	295	421	342	877	730	788	853
Fisuc_0979	81	111	83	81	119	95	277	191	287	307
Fisuc_0980	86	94	73	75	139	95	401	312	385	477
Fisuc_0981	65	80	80	80	102	85	458	425	498	470
Fisuc_0982	71	128	86	104	138	77	322	237	342	391
Fisuc_0983	81	78	76	92	117	114	502	375	460	535
Fisuc_0984	104	133	104	121	164	115	471	320	435	538
Fisuc_0985	142	148	129	117	213	151	589	617	675	733
Fisuc_0986	102	103	122	117	156	129	508	432	594	518
Fisuc_0987	54	80	58	61	105	63	302	227	304	280
Fisuc_0988	79	104	50	47	74	50	213	167	169	161
Fisuc_0989	42	45	23	30	39	30	109	77	120	108
Fisuc_0990	61	87	42	60	79	62	137	129	129	174
Fisuc_0991	26	48	21	21	33	26	132	101	101	113
Fisuc_0992	38	87	39	35	42	39	126	117	138	148
Fisuc_0993	133	165	110	115	185	127	360	305	395	440
Fisuc_0994	71	67	85	91	128	112	302	203	308	342
Fisuc_0995	112	155	110	172	268	206	448	347	410	504
Fisuc_0996	71	89	57	113	145	109	350	290	334	379
Fisuc_0997	84	94	82	60	84	97	184	217	188	241
Fisuc_0998	68	60	63	46	77	65	175	173	218	199
Fisuc_0999	24	33	18	11	19	17	57	43	42	82
Fisuc_1000	314	274	333	185	314	223	735	676	790	805
Fisuc_1001	233	224	252	170	251	208	676	638	647	712
Fisuc_1002	7	7	8	6	8	11	134	119	129	201
Fisuc_1003	221	200	256	157	222	253	594	600	622	597
Fisuc_1004	141	109	131	65	104	87	206	208	210	297
Fisuc_1005	61	75	61	66	70	52	150	132	110	179
Fisuc_1006	210	185	154	124	167	109	430	333	443	456
Fisuc_1007	176	138	126	90	126	101	530	442	419	463
Fisuc_1008	165	283	129	44	90	79	606	583	609	606
Fisuc_1009	179	233	189	130	135	121	671	631	636	780
Fisuc_1010	80	100	49	35	64	51	408	306	342	341
Fisuc_1011	0	2	1	0	1	1	5	1	4	6
Fisuc_1012	3	8	5	1	5	4	17	31	15	36
Fisuc_1013	1156	971	1792	902	1572	1603	2382	2534	2776	2095
Fisuc_1014	75	65	102	29	49	47	80	77	89	100
Fisuc_1015	102	77	144	91	142	120	233	254	283	310
Fisuc_1016	13	16	18	7	17	13	15	24	25	26
Fisuc_1017	35	26	40	32	43	33	114	104	97	79
Fisuc_1018	19	19	44	35	38	28	54	43	59	70
Fisuc_1019	24	23	46	15	28	23	71	45	61	68
Fisuc_1020	4	1	6	4	2	3	16	21	19	24
Fisuc_1021	223	595	118	261	392	301	1358	977	1092	1185
Fisuc_1022	52	61	66	42	39	35	118	141	123	123
Fisuc_1023	47	30	69	35	44	38	79	67	101	163
Fisuc_1024	18	10	19	5	8	6	20	12	10	15
Fisuc_1025	56	62	54	28	52	34	182	118	196	245
Fisuc_1026	46	47	54	28	51	37	172	131	203	205
Fisuc_1027	11	9	10	4	7	3	26	16	27	35
Fisuc_1028	42	24	59	17	17	22	113	68	107	147
Fisuc_1029	19	9	23	4	4	1	11	7	4	10
Fisuc_1030	30	27	49	30	42	45	106	90	95	122
Fisuc_1031	250	183	211	110	117	108	321	273	391	391
Fisuc_1032	99	55	38	20	27	23	35	29	28	55
Fisuc_1033	70	98	56	37	61	45	117	102	103	133
Fisuc_1034	81	56	105	82	70	87	237	262	326	378
Fisuc_1035	0	0	1	0	0	1	0	3	1	6
Fisuc_1036	0	1	0	0	2	1	1	6	3	6
Fisuc_1037	3	4	2	0	2	0	11	7	11	16
Fisuc_1038	8	9	5	5	14	6	29	19	21	26
Fisuc_1039	203	390	168	115	212	181	639	488	502	599
Fisuc_1040	9	11	5	2	9	10	23	19	24	27
Fisuc_1041	73	86	101	54	82	65	99	107	99	87
Fisuc_1042	63	130	103	79	132	118	233	225	231	257
Fisuc_1043	5	5	6	1	0	4	3	11	8	14
Fisuc_1044	246	493	198	132	250	171	1585	1338	1350	1398
Fisuc_1045	14	11	6	9	12	11	27	22	18	25
Fisuc_1046	44	88	54	38	53	62	302	303	348	297
Fisuc_1047	29	27	22	14	25	17	39	41	28	30
Fisuc_1048	235	165	286	267	324	316	1276	1103	1453	1273
Fisuc_1049	585	577	850	740	1077	920	3969	3009	4058	3748
Fisuc_1050	45	38	50	25	37	35	98	95	90	103
Fisuc_1051	56	37	69	45	52	64	130	137	127	190
Fisuc_1052	182	132	199	132	192	179	419	413	489	532
Fisuc_1053	14	18	15	11	14	7	28	20	29	29
Fisuc_1054	16	10	22	5	9	3	26	22	21	21
Fisuc_1055	28	43	33	11	13	24	42	54	55	69
Fisuc_1056	11	5	7	9	4	5	20	21	9	17
Fisuc_1057	13	16	11	10	24	17	60	44	60	73
Fisuc_1058	2	2	0	1	5	0	20	10	10	14
Fisuc_1059	18	29	30	19	42	30	234	210	231	235
Fisuc_1060	0	0	0	0	0	0	12	15	17	12
Fisuc_1061	6	2	5	8	4	3	32	21	26	51
Fisuc_1062	95	94	157	106	135	131	659	598	754	587
Fisuc_1063	49	53	74	70	81	81	354	386	454	388
Fisuc_1064	40	49	96	80	110	66	345	296	419	359
Fisuc_1065	0	0	0	0	0	0	50	43	55	91
Fisuc_1066	107	93	221	112	153	157	635	760	877	730
Fisuc_1067	23	21	23	19	29	15	57	37	55	60
Fisuc_1068	7	7	9	2	11	13	28	34	15	41
Fisuc_1069	3	5	2	4	4	2	11	3	7	17
Fisuc_1070	22	18	15	10	11	13	20	29	26	35
Fisuc_1071	262	400	223	66	104	95	250	207	172	245
Fisuc_1072	269	400	203	73	118	103	215	216	156	177
Fisuc_1073	14	31	13	6	17	11	42	30	39	38
Fisuc_1074	16	23	19	8	8	14	158	152	165	187
Fisuc_1075	1	5	4	0	2	2	8	6	5	11
Fisuc_1076	2	6	0	1	0	2	2	1	3	8
Fisuc_1077	2	7	0	0	0	0	2	2	2	8
Fisuc_1078	3	9	1	0	1	1	1	3	3	9
Fisuc_1079	256	298	145	22	55	30	112	121	111	138
Fisuc_1080	40	68	26	4	10	9	31	19	19	25
Fisuc_1081	24	32	16	6	10	7	22	11	24	31
Fisuc_1082	4	11	7	0	1	1	1	2	1	7
Fisuc_1083	1	2	0	0	0	0	5	1	0	4
Fisuc_1084	3	2	1	0	0	0	3	1	4	10
Fisuc_1085	2	4	0	0	0	0	6	4	1	19
Fisuc_1086	3	14	7	6	3	3	42	30	30	64
Fisuc_1087	3	5	1	1	1	0	11	2	4	14
Fisuc_1088	2	5	1	0	0	1	5	3	4	3
Fisuc_1089	1	4	0	0	0	0	2	2	1	3
Fisuc_1090	2	4	0	0	0	0	3	4	6	11
Fisuc_1091	1	5	3	2	1	0	2	2	2	10
Fisuc_1092	0	0	0	0	0	0	1	1	2	10
Fisuc_1093	1	1	0	0	0	0	3	1	2	11
Fisuc_1094	1	0	2	0	0	1	3	1	1	4
Fisuc_1095	0	0	0	0	0	0	4	2	1	16
Fisuc_1096	2	1	1	0	0	0	1	2	4	12
Fisuc_1097	0	0	0	0	1	0	1	1	1	0
Fisuc_1098	8	15	10	5	10	7	48	57	42	59
Fisuc_1099	255	273	245	254	286	235	667	661	678	939
Fisuc_1100	3	1	2	2	6	4	7	14	8	9
Fisuc_1101	16	26	19	6	9	12	45	41	45	59
Fisuc_1102	11	12	13	4	4	1	16	20	7	15
Fisuc_1103	137	141	160	84	199	156	258	266	268	341
Fisuc_1104	18	22	20	11	19	14	50	54	38	30
Fisuc_1105	1	5	3	1	5	6	48	22	50	59
Fisuc_1106	18	31	26	20	24	20	112	86	113	136
Fisuc_1107	232	253	274	114	214	160	391	400	370	293
Fisuc_1108	32	28	42	22	23	26	76	78	77	77
Fisuc_1109	186	139	215	77	114	102	308	341	338	252
Fisuc_1110	14	20	22	8	17	11	29	30	31	34
Fisuc_1111	106	221	172	137	212	197	379	677	577	731
Fisuc_1112	91	56	76	61	80	83	154	196	169	232
Fisuc_1113	20	29	27	12	18	16	42	42	37	41
Fisuc_1114	8	5	3	1	2	3	12	12	10	27
Fisuc_1115	50	37	45	41	58	48	59	62	58	95
Fisuc_1116	19	18	8	23	24	19	60	58	60	64
Fisuc_1117	49	34	54	23	48	36	210	148	213	256
Fisuc_1118	115	110	129	66	108	85	258	232	273	256
Fisuc_1119	44	40	35	14	37	24	72	87	90	130
Fisuc_1120	70	144	45	16	19	27	101	101	83	102
Fisuc_1121	7	3	4	8	3	4	28	17	19	30
Fisuc_1122	38	31	31	55	103	80	138	100	117	214
Fisuc_1123	102	77	87	76	138	72	260	244	265	333
Fisuc_1124	18	10	15	14	18	14	51	44	58	74
Fisuc_1125	22	24	16	11	24	11	48	29	49	72
Fisuc_1126	21	37	30	7	11	10	21	19	11	26
Fisuc_1127	60	76	47	28	49	51	101	127	105	140
Fisuc_1128	0	0	0	0	0	0	4	2	3	2
Fisuc_1129	0	0	0	0	1	0	31	16	18	27
Fisuc_1130	30	47	40	20	57	38	449	243	343	303
Fisuc_1131	13	24	21	24	34	19	115	87	109	109
Fisuc_1132	2	0	0	0	1	1	46	17	35	26
Fisuc_1133	710	1277	499	540	1029	774	5826	4791	5465	6390
Fisuc_1134	24	16	24	10	14	14	41	25	38	44
Fisuc_1135	8	5	7	3	7	5	16	9	9	14
Fisuc_1136	29	36	40	24	33	30	102	89	97	84
Fisuc_1137	10	4	11	9	17	10	12	41	23	28
Fisuc_1138	40	27	26	3	11	12	31	33	30	50
Fisuc_1139	97	74	138	38	58	60	128	167	148	217
Fisuc_1140	14	13	17	10	8	5	39	38	29	38
Fisuc_1141	259	191	319	202	283	234	870	911	996	1146
Fisuc_1142	142	108	222	143	190	189	384	404	430	465
Fisuc_1143	49	61	58	49	45	58	144	124	112	115
Fisuc_1144	112	163	87	42	71	69	154	171	133	129
Fisuc_1145	46	57	40	18	39	28	105	74	50	72
Fisuc_1146	7	11	4	1	4	0	15	8	5	15
Fisuc_1147	56	44	43	23	40	30	110	71	91	103
Fisuc_1148	15	19	17	7	9	5	50	40	49	65
Fisuc_1149	22	25	12	23	20	18	89	52	86	114
Fisuc_1150	17	22	21	10	25	18	36	25	20	19
Fisuc_1151	53	39	105	31	62	59	46	59	74	65
Fisuc_1152	6	6	9	2	3	5	39	30	31	33
Fisuc_1153	10	7	8	5	3	5	25	27	27	57
Fisuc_1154	1	0	1	0	0	1	5	4	12	18
Fisuc_1155	2	6	2	2	0	1	8	6	6	11
Fisuc_1156	3	8	1	3	2	4	19	12	18	40
Fisuc_1157	10	13	4	9	9	8	24	18	23	18
Fisuc_1158	84	78	90	62	122	102	231	197	227	317
Fisuc_1159	192	295	170	109	191	187	435	360	406	408
Fisuc_1160	17	15	27	16	36	28	107	91	114	134
Fisuc_1161	10	14	6	6	16	13	137	88	141	147
Fisuc_1162	1091	1211	1352	235	990	1006	13274	15608	15164	10222
Fisuc_1163	112	123	134	80	145	112	394	417	449	638
Fisuc_1164	49	25	72	42	69	49	68	64	98	91
Fisuc_1165	56	122	21	57	83	71	201	200	197	227
Fisuc_1166	0	0	0	0	0	0	0	0	1	1
Fisuc_1167	28	25	32	40	62	51	213	168	212	276
Fisuc_1168	33	25	32	39	45	40	152	116	144	212
Fisuc_1169	29	14	26	9	16	11	172	115	102	231
Fisuc_1170	33	19	25	14	17	16	69	50	43	63
Fisuc_1171	139	68	142	75	100	72	376	314	388	568
Fisuc_1172	1	1	0	1	1	1	5	9	8	16
Fisuc_1173	33	37	37	22	33	32	78	80	64	87
Fisuc_1174	214	169	219	189	279	205	423	360	435	530
Fisuc_1175	89	94	102	63	83	72	159	165	180	201
Fisuc_1176	90	73	107	51	77	70	170	159	204	221
Fisuc_1177	297	226	275	176	240	136	485	451	527	539
Fisuc_1178	125	114	74	51	83	55	214	264	206	260
Fisuc_1179	11	9	16	6	8	6	62	50	58	70
Fisuc_1180	307	168	334	253	313	277	769	668	795	939
Fisuc_1181	136	131	146	108	165	109	698	646	574	639
Fisuc_1182	223	162	207	213	277	181	749	653	670	830
Fisuc_1183	28	20	39	18	21	22	90	64	76	99
Fisuc_1184	98	94	158	114	178	213	245	319	297	414
Fisuc_1185	97	110	113	143	220	161	868	697	911	938
Fisuc_1186	70	60	100	104	151	128	579	513	646	616
Fisuc_1187	2	4	0	0	1	0	13	9	12	24
Fisuc_1188	60	36	64	92	120	134	1075	774	422	438
Fisuc_1189	7	17	9	23	19	16	48	42	24	42
Fisuc_1190	124	126	75	72	170	133	152	129	166	109
Fisuc_1191	0	0	0	0	0	0	0	0	0	0
Fisuc_1192	50	74	30	50	55	46	67	58	73	78
Fisuc_1193	8	22	4	8	13	8	13	11	17	21
Fisuc_1194	4	6	2	5	4	8	11	12	10	15
Fisuc_1195	2	5	1	2	8	3	27	10	24	33
Fisuc_1196	4	3	2	0	1	1	12	7	4	12
Fisuc_1197	9	7	5	3	15	11	7	8	6	22
Fisuc_1198	1	1	3	0	0	2	2	6	5	22
Fisuc_1199	46	116	42	26	51	35	228	233	241	238
Fisuc_1200	40	55	37	35	34	40	187	167	205	167
Fisuc_1201	68	33	53	44	51	46	120	135	144	157
Fisuc_1202	76	42	59	13	37	31	123	111	116	120
Fisuc_1203	45	34	76	32	36	32	194	174	205	184
Fisuc_1204	172	299	218	121	165	147	279	259	262	259
Fisuc_1205	175	170	261	145	185	167	535	573	661	599
Fisuc_1206	0	0	0	0	0	0	0	0	0	0
Fisuc_1207	200	368	87	53	84	63	163	121	146	225
Fisuc_1208	122	161	122	88	158	145	634	562	681	705
Fisuc_1209	156	270	108	51	109	107	653	677	594	590
Fisuc_1210	3	3	3	0	6	6	45	23	56	61
Fisuc_1211	5	2	4	0	3	4	64	54	85	86
Fisuc_1212	1	5	7	2	4	2	31	22	34	59
Fisuc_1213	34	67	42	41	79	45	253	208	274	281
Fisuc_1214	0	1	0	0	1	0	8	5	1	7
Fisuc_1215	0	2	1	3	0	2	13	8	8	19
Fisuc_1216	25	38	27	20	35	29	325	232	306	282
Fisuc_1217	67	73	45	23	30	30	287	260	278	296
Fisuc_1218	161	165	138	60	106	84	426	356	371	384
Fisuc_1219	378	394	390	179	288	248	493	593	517	599
Fisuc_1220	0	0	0	0	0	0	0	0	0	0
Fisuc_1221	150	112	147	100	111	112	137	153	168	170
Fisuc_1222	47	28	38	39	41	47	215	212	190	206
Fisuc_1223	793	624	912	476	762	671	1130	1201	1145	1122
Fisuc_1224	254	211	254	115	175	156	503	472	482	546
Fisuc_1225	0	0	0	0	0	0	2	6	0	6
Fisuc_1226	227	267	196	58	159	140	159	162	159	242
Fisuc_1227	119	128	108	41	68	46	164	130	125	143
Fisuc_1228	50	57	39	20	35	28	76	67	65	86
Fisuc_1229	153	157	135	57	101	89	224	182	179	214
Fisuc_1230	281	314	269	94	170	144	367	358	373	341
Fisuc_1231	76	46	68	31	48	42	125	150	132	178
Fisuc_1232	426	452	392	141	187	156	692	676	603	753
Fisuc_1233	74	84	78	39	58	69	267	290	301	272
Fisuc_1234	57	34	64	19	28	22	83	97	91	88
Fisuc_1235	1284	771	1513	837	1128	1030	1346	1319	1484	1614
Fisuc_1236	157	129	160	102	159	127	427	437	433	615
Fisuc_1237	140	58	182	93	136	132	186	182	228	208
Fisuc_1238	38	15	111	48	56	59	275	346	336	321
Fisuc_1239	37	63	39	27	44	23	100	67	80	95
Fisuc_1240	23	19	21	9	12	9	36	44	42	42
Fisuc_1241	44	46	43	29	57	36	138	125	153	192
Fisuc_1242	12	15	12	7	15	9	39	22	28	46
Fisuc_1243	10	22	19	7	21	11	23	32	26	34
Fisuc_1244	111	179	108	60	93	100	188	169	165	189
Fisuc_1245	13	15	22	8	15	11	55	54	65	70
Fisuc_1246	43	27	49	25	29	13	72	66	65	77
Fisuc_1247	102	124	132	75	112	87	247	231	280	281
Fisuc_1248	12	19	25	11	23	17	27	38	38	81
Fisuc_1249	29	13	66	24	37	33	80	91	108	100
Fisuc_1250	270	176	306	124	194	201	758	886	1014	1007
Fisuc_1251	15	16	28	9	17	13	80	93	122	128
Fisuc_1252	233	221	207	94	152	109	418	392	420	401
Fisuc_1253	82	109	79	26	40	40	280	242	257	246
Fisuc_1254	24	26	26	12	36	14	78	53	66	66
Fisuc_1255	78	40	69	25	42	43	146	147	163	168
Fisuc_1256	1	2	5	1	6	8	19	9	12	21
Fisuc_1257	197	173	255	91	129	118	303	326	346	316
Fisuc_1258	208	119	237	210	325	256	785	697	875	982
Fisuc_1259	566	315	551	335	490	308	943	861	1058	1073
Fisuc_1260	109	178	134	66	117	138	246	266	237	210
Fisuc_1261	2189	2722	2248	996	1798	1578	2437	2421	2243	2193
Fisuc_1262	10	10	5	14	14	14	70	46	73	99
Fisuc_1263	22	33	31	37	42	35	137	113	166	168
Fisuc_1264	25	11	38	10	26	19	157	157	170	157
Fisuc_1265	6	5	4	2	3	3	8	8	11	19
Fisuc_1266	7	7	5	1	2	1	4	8	9	17
Fisuc_1267	1	4	1	1	0	0	14	2	5	11
Fisuc_1268	70	121	56	36	45	47	262	221	249	246
Fisuc_1269	165	324	144	86	146	121	666	499	494	633
Fisuc_1270	1319	2144	1334	776	1202	1017	3059	2146	2212	2548
Fisuc_1271	1297	1689	1345	833	1219	1050	2330	2218	2137	2392
Fisuc_1272	1425	1923	1661	663	1465	1371	3422	2523	2840	5056
Fisuc_1273	501	817	470	183	273	273	919	885	764	638
Fisuc_1274	918	1596	723	308	532	439	2224	1460	1482	1363
Fisuc_1275	628	996	510	331	445	354	1287	1116	1116	1321
Fisuc_1276	341	568	306	230	258	230	1176	969	1078	1104
Fisuc_1277	27	27	22	17	18	10	672	454	461	649
Fisuc_1278	0	0	0	0	0	0	132	102	103	264
Fisuc_1279	2115	3634	1998	1082	1660	1455	4404	3511	3267	3862
Fisuc_1280	12	37	12	7	12	12	70	48	49	43
Fisuc_1281	36	61	48	10	21	18	109	116	113	98
Fisuc_1282	32	46	41	21	30	19	224	166	190	251
Fisuc_1283	605	228	731	447	609	546	135	158	183	118
Fisuc_1284	7328	1858	11383	8291	10307	8053	227	303	375	340
Fisuc_1285	112	69	198	221	200	195	188	177	206	311
Fisuc_1286	80	213	51	35	69	61	160	130	108	148
Fisuc_1287	2	0	0	0	2	1	18	12	17	28
Fisuc_1288	67	57	82	57	100	88	549	464	550	453
Fisuc_1289	85	86	75	50	83	50	221	201	217	228
Fisuc_1290	1	1	3	0	2	4	29	26	39	28
Fisuc_1291	16	21	22	16	45	28	98	86	103	128
Fisuc_1292	18	19	26	20	36	57	107	84	86	117
Fisuc_1293	149	135	168	137	234	132	492	395	485	585
Fisuc_1294	295	436	374	196	371	299	4235	3738	4830	3149
Fisuc_1295	257	275	297	208	284	199	2951	2704	3175	2805
Fisuc_1296	245	287	292	307	509	411	2379	1577	2292	2273
Fisuc_1297	155	168	246	243	400	287	1165	911	1212	1208
Fisuc_1298	115	121	123	106	140	124	365	336	387	418
Fisuc_1299	40	32	30	35	69	53	251	200	253	273
Fisuc_1300	0	0	0	0	0	0	0	0	0	0
Fisuc_1301	11	10	19	10	12	8	34	27	25	18
Fisuc_1302	97	85	156	75	202	129	1158	871	1193	1105
Fisuc_1303	41	45	62	77	104	78	401	350	410	382
Fisuc_1304	74	83	115	118	197	140	561	556	652	640
Fisuc_1305	5	7	4	5	17	7	62	56	64	48
Fisuc_1306	53	38	56	45	50	32	137	108	132	163
Fisuc_1307	47	23	28	4	14	11	159	150	94	120
Fisuc_1308	19	44	24	15	50	43	122	126	132	139
Fisuc_1309	7	7	13	3	9	13	20	21	16	36
Fisuc_1310	313	362	441	300	439	406	977	1306	1178	1297
Fisuc_1311	27	23	29	19	16	23	53	43	44	58
Fisuc_1312	4	5	6	0	1	3	4	5	9	13
Fisuc_1313	50	36	61	33	54	49	86	85	98	136
Fisuc_1314	37	20	50	16	21	32	50	64	64	51
Fisuc_1315	39	23	46	23	32	33	86	68	91	90
Fisuc_1316	565	617	433	136	286	266	1110	1130	990	958
Fisuc_1317	1117	1513	798	338	496	424	1447	1321	1284	1253
Fisuc_1318	122	198	119	27	57	75	289	296	220	274
Fisuc_1319	107	95	119	53	95	78	180	197	181	255
Fisuc_1320	338	326	252	147	148	145	492	448	404	470
Fisuc_1321	191	207	212	114	182	147	405	355	409	512
Fisuc_1322	142	165	136	98	125	122	247	215	227	246
Fisuc_1323	0	0	0	0	0	0	7	1	1	5
Fisuc_1324	158	142	170	99	193	146	649	563	732	588
Fisuc_1325	58	85	62	37	54	54	191	162	162	199
Fisuc_1326	311	326	282	203	325	269	619	580	669	765
Fisuc_1327	357	64	667	303	402	406	321	518	642	640
Fisuc_1328	385	490	330	145	220	181	809	699	651	656
Fisuc_1329	15	13	12	14	15	18	50	40	38	43
Fisuc_1330	22	36	35	26	45	42	204	195	253	282
Fisuc_1331	55	56	62	34	40	37	136	134	125	146
Fisuc_1332	32	32	38	23	50	45	289	256	312	269
Fisuc_1333	0	0	0	0	0	0	93	98	96	144
Fisuc_1334	404	430	467	213	326	324	689	639	641	778
Fisuc_1335	4	7	7	4	8	4	17	19	27	25
Fisuc_1336	6	2	9	2	4	1	13	10	11	12
Fisuc_1337	7	7	7	0	7	8	58	49	51	64
Fisuc_1338	0	0	0	0	0	0	2	0	0	1
Fisuc_1339	0	0	0	0	0	0	0	0	1	0
Fisuc_1340	4	1	1	5	1	5	17	11	14	19
Fisuc_1341	112	94	140	87	199	107	619	478	657	606
Fisuc_1342	32	41	39	21	31	24	214	160	223	219
Fisuc_1343	55	74	84	43	75	63	528	461	565	398
Fisuc_1344	40	33	55	55	52	40	228	174	244	244
Fisuc_1345	34	25	42	47	58	59	166	160	202	203
Fisuc_1346	187	113	207	207	320	239	549	426	521	666
Fisuc_1347	148	93	210	186	234	214	741	682	834	716
Fisuc_1348	7	14	8	9	17	13	52	123	125	103
Fisuc_1349	4	2	2	6	9	5	28	31	31	31
Fisuc_1350	14	8	12	1	13	13	32	32	47	41
Fisuc_1351	785	1520	248	16	22	17	50	66	37	56
Fisuc_1352	5	14	6	2	4	3	7	15	14	14
Fisuc_1353	36	49	30	19	36	32	65	61	66	100
Fisuc_1354	11	21	10	14	20	11	69	73	85	82
Fisuc_1355	25	32	10	32	31	23	898	437	494	815
Fisuc_1356	11	8	6	2	5	2	18	27	40	19
Fisuc_1357	29	22	23	16	27	24	75	64	72	88
Fisuc_1358	66	60	86	58	50	64	297	343	393	350
Fisuc_1359	72	64	91	74	94	71	361	301	371	403
Fisuc_1360	70	72	72	55	71	42	159	180	174	197
Fisuc_1361	63	81	109	53	79	60	495	527	594	768
Fisuc_1362	22	14	11	23	25	10	110	107	110	107
Fisuc_1363	179	207	284	207	305	274	1991	1623	2186	1689
Fisuc_1364	319	341	419	329	543	459	2963	2566	3340	3040
Fisuc_1365	2	7	8	2	9	9	39	14	13	32
Fisuc_1366	89	89	145	61	85	79	351	349	400	380
Fisuc_1367	531	550	784	358	546	422	1280	1356	1604	1557
Fisuc_1368	92	100	140	64	117	80	286	380	393	360
Fisuc_1369	21	13	32	18	15	20	191	212	237	202
Fisuc_1370	49	31	55	19	30	28	92	93	119	130
Fisuc_1371	68	40	99	44	55	30	154	181	169	241
Fisuc_1372	32	34	35	27	32	45	111	123	150	161
Fisuc_1373	48	36	76	41	58	46	95	129	133	157
Fisuc_1374	159	205	132	51	76	70	811	537	446	520
Fisuc_1375	3	9	11	1	2	2	8	14	10	17
Fisuc_1376	180	200	157	37	85	73	170	222	250	188
Fisuc_1377	83	122	92	41	65	47	150	164	120	109
Fisuc_1378	52	56	45	51	68	61	161	138	120	194
Fisuc_1379	8	4	3	3	7	5	27	22	27	30
Fisuc_1380	0	0	0	0	1	0	17	19	32	30
Fisuc_1381	29	38	28	28	27	30	95	87	90	77
Fisuc_1382	14	25	19	23	30	32	87	49	60	79
Fisuc_1383	38	71	62	35	53	49	219	239	232	279
Fisuc_1384	60	78	69	35	42	31	140	133	127	125
Fisuc_1385	310	397	282	246	320	330	1176	948	1251	1460
Fisuc_1386	372	386	510	301	465	480	2606	2539	3230	2686
Fisuc_1387	386	536	414	238	369	356	824	827	773	813
Fisuc_1388	200	214	152	58	101	74	380	301	340	277
Fisuc_1389	233	256	197	104	124	103	366	304	290	283
Fisuc_1390	663	936	683	351	546	406	1139	1049	1010	928
Fisuc_1391	46	60	59	28	41	45	176	188	203	215
Fisuc_1392	64	59	73	25	40	44	101	91	97	113
Fisuc_1393	36	47	36	23	29	13	169	109	160	147
Fisuc_1394	162	141	140	52	129	93	423	336	410	470
Fisuc_1395	556	614	657	309	614	439	1284	1322	1446	1522
Fisuc_1396	567	826	494	261	441	321	1166	1039	1133	1570
Fisuc_1397	1881	2322	1432	666	1010	818	2962	2340	2236	2260
Fisuc_1398	88	136	88	27	45	47	169	192	159	204
Fisuc_1399	662	849	645	294	465	360	1212	1204	1187	1020
Fisuc_1400	0	0	0	0	0	0	114	99	74	187
Fisuc_1401	5	6	2	4	8	4	121	116	106	75
Fisuc_1402	746	1097	524	301	376	337	2984	2178	2190	2837
Fisuc_1403	602	873	583	285	485	351	886	682	665	578
Fisuc_1404	2	2	2	1	1	2	74	60	53	71
Fisuc_1405	142	224	134	67	86	78	491	403	389	364
Fisuc_1406	77	100	59	35	46	43	162	147	125	198
Fisuc_1407	256	350	214	110	193	156	722	557	538	558
Fisuc_1408	255	379	234	102	216	156	347	341	322	290
Fisuc_1409	16	16	13	14	13	8	159	116	111	136
Fisuc_1410	180	258	162	76	154	140	358	318	277	424
Fisuc_1411	42	58	42	13	36	25	152	117	114	124
Fisuc_1412	302	364	235	126	170	186	526	539	526	491
Fisuc_1413	177	267	182	76	130	93	390	327	322	343
Fisuc_1414	125	158	109	43	82	83	228	218	220	259
Fisuc_1415	257	390	256	102	158	180	979	970	835	765
Fisuc_1416	985	1475	884	389	619	508	1794	1542	1353	1146
Fisuc_1417	83	171	83	47	68	69	128	116	118	112
Fisuc_1418	40	60	41	15	33	27	107	65	83	126
Fisuc_1419	227	365	157	105	156	144	503	427	414	381
Fisuc_1420	37	61	33	36	22	27	177	130	145	111
Fisuc_1421	361	515	265	189	287	235	914	770	772	787
Fisuc_1422	245	373	202	158	242	171	838	664	695	1102
Fisuc_1423	106	149	94	76	86	77	414	320	324	457
Fisuc_1424	935	1412	696	386	623	544	2064	1711	1485	1682
Fisuc_1425	241	233	200	65	110	96	576	496	581	569
Fisuc_1426	156	133	112	52	88	58	662	525	634	731
Fisuc_1427	10	19	12	13	16	17	566	462	584	453
Fisuc_1428	54	75	84	27	42	57	204	236	238	265
Fisuc_1429	116	87	115	39	82	70	189	174	158	207
Fisuc_1430	0	0	1	1	0	2	7	9	14	7
Fisuc_1431	0	0	0	1	0	0	1	2	2	0
Fisuc_1432	5	3	3	3	2	1	8	5	4	11
Fisuc_1433	35	22	26	10	35	24	68	76	72	86
Fisuc_1434	53	67	43	36	27	31	145	142	121	168
Fisuc_1435	178	300	192	126	208	204	1528	1352	1454	1402
Fisuc_1436	35	22	42	21	43	33	146	117	135	129
Fisuc_1437	372	240	324	171	244	179	511	421	453	542
Fisuc_1438	84	112	104	77	114	92	494	515	539	609
Fisuc_1439	149	194	147	124	167	155	443	382	427	519
Fisuc_1440	129	169	170	86	171	135	1227	1366	1342	1337
Fisuc_1441	212	210	265	163	231	176	529	462	484	612
Fisuc_1442	38	29	26	32	53	49	210	170	201	206
Fisuc_1443	145	197	205	151	252	191	880	610	896	916
Fisuc_1444	256	218	208	103	144	139	328	273	262	368
Fisuc_1445	81	92	79	36	56	41	191	135	139	185
Fisuc_1446	43	66	46	38	84	51	128	86	114	151
Fisuc_1447	453	350	507	269	389	393	2672	3209	3465	2958
Fisuc_1448	34	26	43	24	62	47	217	181	205	235
Fisuc_1449	6	7	9	4	10	6	23	16	24	32
Fisuc_1450	13	19	16	11	20	16	30	29	37	34
Fisuc_1451	5	10	9	2	3	5	19	15	6	10
Fisuc_1452	13	9	11	10	9	5	39	24	25	31
Fisuc_1453	109	85	151	68	104	83	228	203	229	246
Fisuc_1454	133	127	128	30	55	54	179	164	135	141
Fisuc_1455	62	99	88	87	171	156	813	806	879	621
Fisuc_1456	47	57	50	12	39	32	111	108	83	107
Fisuc_1457	7	3	5	2	5	8	14	12	14	22
Fisuc_1458	13	13	19	12	23	17	33	39	29	41
Fisuc_1459	12	9	18	18	19	14	47	42	41	77
Fisuc_1460	52	47	74	39	51	60	141	149	147	110
Fisuc_1461	470	497	383	118	240	206	713	655	532	518
Fisuc_1462	16	20	14	10	11	15	29	29	30	28
Fisuc_1463	22	41	33	18	20	27	83	74	66	67
Fisuc_1464	36	62	48	25	39	25	114	122	100	146
Fisuc_1465	260	279	268	139	228	191	473	434	452	511
Fisuc_1466	0	0	0	0	1	0	45	41	30	24
Fisuc_1467	103	169	92	27	64	51	232	218	204	201
Fisuc_1468	28	35	16	9	14	17	90	62	57	73
Fisuc_1469	321	311	435	185	276	234	677	780	757	817
Fisuc_1470	38	32	37	33	18	24	66	49	70	77
Fisuc_1471	146	160	140	143	218	187	923	974	898	1951
Fisuc_1472	154	195	194	76	116	112	253	216	214	217
Fisuc_1473	234	150	290	101	181	139	279	259	269	297
Fisuc_1474	3169	1531	5618	2941	4011	3738	5146	6526	7796	6896
Fisuc_1475	147	35	219	106	162	153	130	138	188	217
Fisuc_1476	596	605	599	260	400	340	1695	1825	1795	1785
Fisuc_1477	81	68	72	50	76	52	215	190	155	193
Fisuc_1478	19	28	24	22	37	26	100	68	78	106
Fisuc_1479	11	15	19	10	28	20	153	84	155	115
Fisuc_1480	13	8	15	12	14	15	80	60	81	97
Fisuc_1481	66	57	88	53	62	67	216	180	170	290
Fisuc_1482	135	147	224	99	137	143	484	449	439	480
Fisuc_1483	7	6	6	0	3	3	16	15	14	16
Fisuc_1484	61	59	60	15	45	43	64	77	71	70
Fisuc_1485	875	1228	1000	591	1299	1191	3446	4178	4138	6815
Fisuc_1486	770	591	913	516	662	602	1479	2114	1927	2304
Fisuc_1487	73	91	103	24	34	43	54	122	94	89
Fisuc_1488	237	278	253	82	150	167	313	397	302	508
Fisuc_1489	68	60	70	44	70	56	140	109	99	133
Fisuc_1490	213	204	212	114	159	126	251	270	256	336
Fisuc_1491	17	28	22	23	34	40	296	209	223	590
Fisuc_1492	62	73	47	11	24	24	127	80	73	116
Fisuc_1493	21	34	33	13	15	14	74	78	65	79
Fisuc_1494	927	632	1070	536	840	690	1835	1870	2179	2149
Fisuc_1495	73	111	88	24	23	37	70	91	82	95
Fisuc_1496	56	40	45	37	40	39	77	109	90	191
Fisuc_1497	39	47	30	26	38	34	77	61	67	60
Fisuc_1498	60	54	45	35	48	34	88	81	83	137
Fisuc_1499	155	168	184	124	210	167	605	597	731	825
Fisuc_1500	9	22	15	8	13	9	73	50	53	63
Fisuc_1501	30	49	49	15	39	32	135	113	119	141
Fisuc_1502	29	85	35	23	33	36	618	600	589	514
Fisuc_1503	99	78	86	47	67	47	122	136	134	134
Fisuc_1504	443	418	463	314	413	328	582	590	572	654
Fisuc_1505	251	214	246	204	287	230	903	897	1036	1082
Fisuc_1506	64	54	55	36	42	27	144	150	186	217
Fisuc_1507	86	88	91	52	63	61	317	261	331	363
Fisuc_1508	262	268	362	138	249	210	1196	1254	1494	1366
Fisuc_1509	56	60	63	44	76	71	250	231	281	361
Fisuc_1510	116	82	180	72	115	113	746	660	950	1118
Fisuc_1511	26	16	17	5	7	9	132	139	167	148
Fisuc_1512	59	86	49	89	105	73	125	147	152	136
Fisuc_1513	477	79	406	33	69	63	22	29	31	34
Fisuc_1514	374	93	158	17	18	16	3	2	2	13
Fisuc_1515	287	258	355	220	393	388	792	811	774	915
Fisuc_1516	57	49	42	17	32	33	67	62	72	88
Fisuc_1517	5	4	2	0	1	2	23	29	31	29
Fisuc_1518	99	90	114	94	112	119	280	215	243	339
Fisuc_1519	14	12	16	13	17	11	56	35	41	45
Fisuc_1520	45	50	49	24	44	26	87	78	95	116
Fisuc_1521	64	73	71	36	62	44	222	222	184	219
Fisuc_1522	9	11	11	5	8	6	30	31	25	31
Fisuc_1523	85	74	132	42	53	37	98	103	88	101
Fisuc_1524	0	0	0	0	0	0	0	0	0	0
Fisuc_1525	537	554	537	277	458	340	780	653	707	1115
Fisuc_1526	327	350	341	138	164	170	328	341	291	313
Fisuc_1527	288	286	313	101	162	132	349	311	270	353
Fisuc_1528	371	375	434	124	165	183	296	330	256	293
Fisuc_1529	56	59	68	13	23	22	55	58	51	59
Fisuc_1530	167	159	166	44	85	78	207	237	215	204
Fisuc_1531	13	4	18	6	7	13	22	16	9	30
Fisuc_1532	12	18	2	12	16	17	137	98	104	158
Fisuc_1533	21	18	38	18	34	21	68	61	71	67
Fisuc_1534	28	18	51	26	48	47	230	237	287	231
Fisuc_1535	55	63	49	44	43	41	56	57	46	72
Fisuc_1536	161	162	117	108	168	104	224	188	213	327
Fisuc_1537	109	123	84	46	80	61	236	170	174	226
Fisuc_1538	29	15	25	38	31	25	88	75	92	92
Fisuc_1539	0	0	0	0	0	0	13	7	13	7
Fisuc_1540	0	0	0	0	0	0	0	0	0	1
Fisuc_1541	181	133	242	181	273	218	576	561	736	800
Fisuc_1542	320	305	494	280	450	358	1778	1657	2038	1869
Fisuc_1543	11	12	8	12	11	10	43	85	109	59
Fisuc_1544	18	19	20	7	9	4	44	74	96	41
Fisuc_1545	36	27	28	1	5	5	41	56	118	43
Fisuc_1546	24	18	23	4	11	4	30	39	69	29
Fisuc_1547	5	10	6	2	2	2	29	47	43	15
Fisuc_1548	2	4	6	0	3	0	18	34	51	18
Fisuc_1549	15	13	23	2	2	2	32	89	121	59
Fisuc_1550	5	6	3	0	1	1	1	24	33	7
Fisuc_1551	33	30	29	3	11	11	107	158	226	129
Fisuc_1552	14	26	17	7	10	6	38	48	56	40
Fisuc_1553	0	1	0	0	0	0	6	5	4	4
Fisuc_1554	11	3	13	10	11	8	59	53	76	51
Fisuc_1555	103	67	138	57	50	49	793	792	1165	579
Fisuc_1556	292	235	385	229	325	296	1075	1097	1232	1424
Fisuc_1557	232	126	219	178	214	170	287	262	292	358
Fisuc_1558	267	173	358	229	281	295	532	546	669	611
Fisuc_1560	85	65	110	50	62	52	140	140	123	157
Fisuc_1561	23	17	17	16	18	13	55	51	74	58
Fisuc_1562	216	153	292	221	290	229	415	396	566	543
Fisuc_1563	7	4	3	3	5	5	10	14	8	16
Fisuc_1564	2	2	1	2	3	2	51	37	37	37
Fisuc_1565	12	6	25	4	11	8	6	11	25	22
Fisuc_1566	29	48	36	41	51	69	299	366	381	276
Fisuc_1567	105	130	135	86	153	119	272	208	274	259
Fisuc_1568	218	42	158	39	53	32	18	12	14	27
Fisuc_1569	159	37	169	78	115	81	37	42	44	89
Fisuc_1570	16	20	20	15	17	29	54	82	70	87
Fisuc_1571	393	356	334	168	289	251	925	805	869	1202
Fisuc_1572	70	69	74	35	52	53	193	233	202	241
Fisuc_1573	20	17	19	11	17	11	60	57	44	69
Fisuc_1574	176	205	167	75	109	94	176	188	158	159
Fisuc_1575	136	158	140	59	111	80	267	228	196	253
Fisuc_1576	40	30	36	22	39	24	103	68	83	65
Fisuc_1577	36	39	25	41	45	47	152	120	143	181
Fisuc_1578	102	112	107	56	89	79	199	210	240	253
Fisuc_1579	9	6	2	6	8	2	17	14	21	20
Fisuc_1580	31	33	44	34	46	39	170	149	177	174
Fisuc_1581	0	0	0	0	0	0	0	1	0	0
Fisuc_1582	34	24	44	9	31	20	97	58	93	102
Fisuc_1583	0	1	3	0	2	0	31	23	35	37
Fisuc_1584	101	131	85	37	74	56	174	170	156	172
Fisuc_1585	7	15	7	7	13	10	87	84	90	104
Fisuc_1586	7	5	10	3	8	8	15	5	7	13
Fisuc_1587	246	246	213	243	379	263	509	451	483	628
Fisuc_1588	26	20	27	12	23	10	59	51	59	57
Fisuc_1589	56	40	54	4	31	28	199	140	133	223
Fisuc_1590	47	31	31	9	21	20	153	141	145	185
Fisuc_1591	1208	1114	1418	988	1389	1151	3504	2799	3347	3720
Fisuc_1592	3909	3971	4726	1184	2130	1689	5011	4761	4354	4026
Fisuc_1593	0	2	6	5	10	6	46	43	48	72
Fisuc_1594	54	51	47	19	22	19	137	103	103	113
Fisuc_1595	217	131	305	136	290	209	544	535	746	708
Fisuc_1596	216	175	225	148	267	275	805	899	995	989
Fisuc_1597	154	254	163	77	126	108	187	184	207	196
Fisuc_1598	58	57	45	21	24	34	64	49	46	36
Fisuc_1599	377	497	388	122	234	225	501	404	450	581
Fisuc_1600	24	20	19	3	6	5	39	32	45	38
Fisuc_1601	30	30	20	16	20	16	61	46	53	82
Fisuc_1602	26	27	17	10	21	28	46	35	45	60
Fisuc_1603	94	95	131	97	123	127	428	326	464	500
Fisuc_1604	82	74	101	54	109	92	308	239	350	433
Fisuc_1605	57	82	85	63	96	65	254	205	298	357
Fisuc_1606	35	29	48	51	69	40	263	148	255	275
Fisuc_1607	13	11	7	2	3	6	14	22	18	23
Fisuc_1608	14	20	11	8	13	6	35	29	38	58
Fisuc_1609	29	46	27	17	25	21	65	44	51	110
Fisuc_1610	10	26	8	3	5	5	17	18	17	24
Fisuc_1611	21	27	16	21	20	12	80	55	61	119
Fisuc_1612	26	32	21	17	19	16	54	38	46	87
Fisuc_1613	27	26	22	10	21	17	124	71	101	159
Fisuc_1614	66	43	80	27	38	38	184	213	210	153
Fisuc_1615	155	353	358	156	195	187	2846	3966	3802	2687
Fisuc_1616	1	0	0	0	0	0	2	2	2	8
Fisuc_1617	0	0	0	0	0	0	0	0	0	0
Fisuc_1618	39	39	33	8	25	25	77	73	69	69
Fisuc_1619	77	52	69	35	37	37	121	89	113	99
Fisuc_1620	109	143	153	55	98	82	205	220	182	217
Fisuc_1621	101	68	103	78	117	82	271	181	241	267
Fisuc_1622	85	62	68	50	87	65	162	166	180	183
Fisuc_1623	34	39	47	17	30	29	186	197	242	217
Fisuc_1624	41	40	47	27	40	39	170	179	173	213
Fisuc_1625	8	11	11	14	18	13	33	23	25	43
Fisuc_1626	0	0	0	0	0	0	6	9	7	6
Fisuc_1627	400	449	395	179	342	315	589	607	554	508
Fisuc_1628	66	92	54	31	47	40	279	225	229	162
Fisuc_1629	115	103	95	46	95	65	242	231	217	261
Fisuc_1630	155	182	159	137	210	153	570	531	621	614
Fisuc_1631	37	43	22	23	42	36	70	77	86	79
Fisuc_1632	269	330	245	142	260	170	430	492	462	502
Fisuc_1633	48	31	35	23	41	24	100	99	112	133
Fisuc_1634	84	101	74	89	171	112	167	161	179	265
Fisuc_1635	59	64	59	61	52	50	122	99	121	142
Fisuc_1636	44	43	31	50	62	47	93	79	75	98
Fisuc_1637	69	84	81	75	137	111	313	243	293	344
Fisuc_1638	84	127	80	63	74	81	145	161	141	197
Fisuc_1639	24	23	51	18	30	39	144	130	163	162
Fisuc_1640	31	76	19	8	15	14	108	75	72	109
Fisuc_1641	67	62	89	34	47	47	70	90	76	93
Fisuc_1642	295	325	328	127	215	171	558	542	574	692
Fisuc_1643	33	30	30	20	24	26	88	56	81	82
Fisuc_1644	97	70	110	24	45	41	129	126	151	146
Fisuc_1645	213	162	178	82	136	107	235	282	262	367
Fisuc_1646	236	216	210	117	217	183	400	424	377	523
Fisuc_1647	162	178	165	92	160	145	400	383	446	400
Fisuc_1648	138	169	126	48	103	70	246	215	251	222
Fisuc_1649	65	86	65	31	37	32	91	109	98	87
Fisuc_1650	31	36	48	19	30	27	60	52	51	52
Fisuc_1651	66	44	82	43	77	39	142	101	162	150
Fisuc_1652	247	223	330	202	351	327	733	746	875	992
Fisuc_1653	123	78	136	54	58	69	125	110	110	153
Fisuc_1654	17	17	16	10	19	9	42	44	51	58
Fisuc_1655	42	35	37	49	46	56	118	68	106	121
Fisuc_1656	25	23	22	26	25	20	33	36	27	49
Fisuc_1657	18	15	15	14	15	14	39	34	47	57
Fisuc_1658	55	102	51	53	94	83	583	544	519	581
Fisuc_1659	43	75	35	45	75	68	390	281	295	366
Fisuc_1660	164	395	221	44	80	68	906	1023	908	818
Fisuc_1661	51	77	72	37	73	51	334	296	394	458
Fisuc_1662	14	30	17	7	15	16	48	46	48	60
Fisuc_1663	2	14	6	12	11	8	30	20	26	30
Fisuc_1664	2	0	2	2	1	0	259	260	271	327
Fisuc_1665	10	19	22	42	47	42	1494	1424	1731	1609
Fisuc_1666	2	10	6	21	41	19	1638	1231	1691	1580
Fisuc_1667	19	26	25	58	76	50	3749	2774	3734	3425
Fisuc_1668	5	7	9	11	12	4	538	352	544	520
Fisuc_1669	13	15	15	26	42	32	2079	1524	2155	1887
Fisuc_1670	0	0	0	0	0	0	42	29	35	14
Fisuc_1671	19	32	24	34	54	39	2535	1985	2689	2176
Fisuc_1672	4	5	7	7	10	13	258	194	225	203
Fisuc_1673	17	20	27	18	35	22	855	611	791	714
Fisuc_1674	408	429	395	273	281	234	220	188	188	209
Fisuc_1675	25	33	34	27	28	25	13	19	22	25
Fisuc_1676	399	350	289	77	98	107	602	528	492	415
Fisuc_1677	0	0	0	0	0	0	0	0	0	0
Fisuc_1678	126	55	67	20	26	18	270	181	133	126
Fisuc_1679	11	4	3	0	1	1	5	1	2	10
Fisuc_1680	3	3	8	0	0	0	2	0	3	2
Fisuc_1681	0	1	1	1	1	0	14	25	17	30
Fisuc_1682	17	19	11	9	12	14	53	60	50	54
Fisuc_1683	28	45	28	29	28	21	101	71	78	79
Fisuc_1684	2	6	2	0	2	0	9	2	1	27
Fisuc_1685	5	14	9	0	1	0	2	1	4	17
Fisuc_1686	5	5	4	0	1	0	3	1	4	13
Fisuc_1687	4	4	4	0	1	0	0	3	3	16
Fisuc_1688	13	1	7	1	0	2	5	3	10	34
Fisuc_1689	9	8	7	7	7	6	17	14	16	14
Fisuc_1690	18	22	16	27	30	23	95	78	91	122
Fisuc_1691	1	4	4	6	9	14	198	141	198	269
Fisuc_1692	16	14	13	7	15	10	27	25	30	29
Fisuc_1693	1	1	4	0	1	0	3	3	7	8
Fisuc_1694	1	9	6	2	3	5	8	6	7	22
Fisuc_1695	0	0	0	0	0	0	0	0	0	0
Fisuc_1696	34	26	57	18	43	31	119	92	118	114
Fisuc_1697	4	4	1	4	5	2	25	14	23	42
Fisuc_1698	10	10	9	8	9	7	43	24	25	46
Fisuc_1699	17	8	9	5	16	14	49	35	60	55
Fisuc_1700	0	0	0	0	0	0	0	0	0	0
Fisuc_1701	0	0	0	0	0	0	2	0	0	4
Fisuc_1702	4	2	1	1	2	2	6	7	4	9
Fisuc_1703	2	3	5	0	1	0	4	3	7	9
Fisuc_1704	1	0	3	1	1	0	3	3	4	11
Fisuc_1705	1	0	1	0	0	0	1	1	1	4
Fisuc_1706	0	1	0	0	1	0	0	2	1	10
Fisuc_1707	2	5	5	0	0	0	3	3	3	9
Fisuc_1708	14	8	8	7	7	16	21	15	18	28
Fisuc_1709	3	3	8	3	2	4	5	7	3	7
Fisuc_1710	27	27	37	33	31	41	121	95	102	148
Fisuc_1711	29	21	14	16	19	22	46	37	42	45
Fisuc_1712	5	6	12	2	8	1	16	16	17	12
Fisuc_1713	6	2	4	0	1	0	8	13	15	13
Fisuc_1714	13	19	17	17	33	34	143	174	201	211
Fisuc_1715	0	0	0	0	0	0	10	13	15	16
Fisuc_1716	3	3	8	3	2	5	8	6	6	16
Fisuc_1717	12	5	16	3	7	5	31	22	16	32
Fisuc_1718	1	1	5	1	2	1	5	6	3	11
Fisuc_1719	3	2	3	0	1	1	23	20	19	34
Fisuc_1720	11	10	10	3	10	4	170	137	184	169
Fisuc_1721	18	21	29	12	15	14	382	337	428	459
Fisuc_1722	19	19	25	5	5	6	234	208	214	212
Fisuc_1723	10	9	3	2	2	2	18	14	13	8
Fisuc_1724	5	3	5	2	2	4	12	5	11	10
Fisuc_1725	48	60	49	37	50	39	111	130	157	164
Fisuc_1726	26	23	25	32	51	50	166	147	204	207
Fisuc_1727	4	5	8	2	13	10	8	14	15	17
Fisuc_1728	6	7	9	0	3	0	6	4	7	22
Fisuc_1729	8	6	3	3	7	3	14	6	14	21
Fisuc_1730	3	0	4	0	1	0	5	3	3	13
Fisuc_1731	7	4	6	1	2	2	6	1	2	21
Fisuc_1732	13	30	9	0	1	1	6	5	3	18
Fisuc_1733	11	3	12	2	2	0	10	7	4	35
Fisuc_1734	0	1	1	0	0	0	0	1	1	2
Fisuc_1735	7	6	3	1	0	2	8	5	2	30
Fisuc_1736	8	3	7	0	1	0	1	2	1	10
Fisuc_1737	4	5	2	0	0	0	3	1	3	1
Fisuc_1738	2	1	0	0	0	0	1	0	2	5
Fisuc_1739	8	6	3	0	1	0	7	2	10	24
Fisuc_1740	17	11	7	0	0	0	1	2	4	14
Fisuc_1741	6	2	1	0	1	1	4	2	1	13
Fisuc_1742	184	191	249	213	267	263	91	74	70	71
Fisuc_1743	116	122	96	135	170	144	396	295	377	484
Fisuc_1744	94	82	121	102	125	96	355	384	399	507
Fisuc_1745	31	13	21	18	24	23	132	101	96	106
Fisuc_1746	56	71	85	52	77	57	303	303	316	385
Fisuc_1747	0	0	0	0	0	0	146	96	93	193
Fisuc_1748	7	21	1	11	9	7	27	28	20	33
Fisuc_1749	4	12	1	2	4	4	13	7	8	11
Fisuc_1750	295	415	261	155	226	201	513	443	433	491
Fisuc_1751	29	33	37	8	8	6	45	43	41	52
Fisuc_1752	47	53	79	15	12	26	78	78	81	70
Fisuc_1753	53	70	42	34	36	28	154	116	114	143
Fisuc_1754	173	215	202	85	139	132	377	320	353	341
Fisuc_1755	73	65	50	29	59	34	99	119	112	115
Fisuc_1756	170	196	161	80	124	94	275	279	278	275
Fisuc_1757	182	200	203	178	242	226	764	778	932	811
Fisuc_1758	112	133	175	126	239	173	826	798	924	938
Fisuc_1759	101	121	125	183	268	197	449	395	507	550
Fisuc_1760	773	452	500	112	211	178	126	100	100	123
Fisuc_1761	1550	870	1555	430	740	593	1532	1763	1816	1714
Fisuc_1762	1377	335	1511	254	375	348	227	226	214	215
Fisuc_1763	1358	239	967	116	169	130	8	16	11	30
Fisuc_1764	572	75	456	59	75	56	9	4	8	19
Fisuc_1765	608	56	695	64	114	96	17	27	22	39
Fisuc_1766	59	13	60	7	10	13	8	3	7	15
Fisuc_1767	330	50	285	50	90	57	62	96	89	96
Fisuc_1768	37	10	17	1	5	3	6	11	12	16
Fisuc_1769	755	242	499	102	158	131	32	40	30	34
Fisuc_1770	0	0	0	0	0	0	0	0	0	0
Fisuc_1771	43	3	29	2	2	2	10	7	9	12
Fisuc_1772	7	6	10	4	5	7	159	128	147	195
Fisuc_1773	542	150	458	91	140	130	17	25	15	27
Fisuc_1774	763	168	486	97	102	89	6	12	6	23
Fisuc_1775	622	127	466	90	95	93	10	18	11	27
Fisuc_1776	43	40	40	29	39	34	92	140	174	182
Fisuc_1777	19	18	12	9	18	22	35	40	46	69
Fisuc_1778	6	5	5	3	3	1	15	6	7	16
Fisuc_1779	110	45	99	46	76	57	77	54	67	86
Fisuc_1780	53	19	41	23	19	23	52	40	41	56
Fisuc_1781	10	15	20	19	33	17	36	33	49	48
Fisuc_1782	402	323	729	464	705	651	1990	1919	2214	2164
Fisuc_1783	451	360	735	545	927	728	2694	2300	3034	2500
Fisuc_1784	284	314	429	344	520	472	2110	1800	2169	2057
Fisuc_1785	0	0	0	0	0	0	18	12	20	25
Fisuc_1786	24	12	25	20	33	33	57	60	81	53
Fisuc_1787	39	23	59	18	29	26	101	87	108	106
Fisuc_1788	1262	315	801	125	178	168	29	44	39	54
Fisuc_1789	318	56	139	9	22	19	4	8	10	35
Fisuc_1790	141	27	86	10	12	11	7	15	7	6
Fisuc_1791	222	48	146	38	53	61	23	18	21	26
Fisuc_1792	0	0	0	0	0	0	0	0	0	0
Fisuc_1793	1562	237	1785	155	199	224	42	65	64	56
Fisuc_1794	694	25	848	51	72	61	3	24	11	17
Fisuc_1795	562	280	753	316	457	416	964	918	1095	1327
Fisuc_1796	158	121	211	115	173	134	520	546	677	667
Fisuc_1797	16	13	9	6	12	6	22	25	30	34
Fisuc_1798	145	105	156	138	187	149	341	297	364	396
Fisuc_1799	15	14	20	16	16	19	45	32	52	54
Fisuc_1800	119	84	102	59	55	58	235	144	171	204
Fisuc_1801	81	35	89	80	102	65	317	288	411	383
Fisuc_1802	711	512	570	286	420	313	1901	1853	1908	1875
Fisuc_1803	195	77	277	84	116	144	184	174	192	189
Fisuc_1804	56	31	88	19	28	30	107	142	112	104
Fisuc_1805	299	429	233	138	214	223	611	565	487	544
Fisuc_1806	0	0	0	0	0	0	471	462	473	874
Fisuc_1807	221	166	288	179	201	170	663	691	835	754
Fisuc_1808	121	93	136	67	112	83	728	618	835	674
Fisuc_1809	56	43	30	5	9	8	35	20	28	34
Fisuc_1810	0	0	1	0	0	0	0	0	2	3
Fisuc_1811	0	0	0	0	0	0	5	6	5	7
Fisuc_1812	7	26	2	5	6	2	12	7	9	20
Fisuc_1813	394	384	413	293	320	362	2794	3950	3463	2920
Fisuc_1814	33	48	50	22	16	17	55	126	69	121
Fisuc_1815	52	65	69	48	57	52	235	224	254	255
Fisuc_1816	44	40	51	13	14	33	183	468	214	286
Fisuc_1817	120	150	109	49	37	65	398	689	492	513
Fisuc_1818	3	2	0	0	2	1	20	21	14	22
Fisuc_1819	65	60	60	39	80	56	117	106	114	179
Fisuc_1820	1	3	2	0	0	1	11	23	11	21
Fisuc_1821	6	0	9	0	1	1	76	166	89	121
Fisuc_1822	7	12	5	6	9	7	43	43	41	48
Fisuc_1823	14	8	18	11	22	21	75	48	80	79
Fisuc_1824	80	62	88	42	58	49	182	182	192	279
Fisuc_1825	896	763	1461	997	1630	1328	4515	4112	4986	5125
Fisuc_1826	77	91	164	128	184	151	585	479	662	604
Fisuc_1827	449	482	700	481	701	613	2126	1951	2548	2589
Fisuc_1828	657	675	828	622	950	800	1825	1351	1866	2469
Fisuc_1829	183	202	268	249	424	344	1253	1074	1320	1307
Fisuc_1830	204	188	199	232	348	257	620	505	639	717
Fisuc_1831	45	55	56	61	72	83	288	219	301	339
Fisuc_1832	169	190	210	167	296	216	1452	1343	1559	1487
Fisuc_1833	9	13	14	13	13	8	38	32	34	62
Fisuc_1834	0	1	1	2	2	1	8	6	8	15
Fisuc_1835	33	27	28	15	20	16	37	46	31	41
Fisuc_1836	19	16	19	10	19	12	243	198	277	227
Fisuc_1837	6	4	8	3	2	4	224	174	231	197
Fisuc_1838	80	94	89	47	64	39	223	210	193	197
Fisuc_1839	4	6	5	10	5	2	43	33	40	90
Fisuc_1840	43	46	48	24	43	28	134	125	140	134
Fisuc_1841	31	28	57	39	62	40	177	178	210	192
Fisuc_1842	5	2	7	1	1	0	11	6	5	7
Fisuc_1843	423	369	1005	195	398	338	1247	1629	1762	1859
Fisuc_1844	135	102	103	55	79	70	208	206	266	262
Fisuc_1845	0	0	0	0	0	0	0	0	0	1
Fisuc_1846	34	9	45	39	48	66	51	77	76	69
Fisuc_1847	37	64	36	21	30	35	76	82	71	81
Fisuc_1848	60	64	58	64	71	71	171	196	198	227
Fisuc_1849	12	9	5	7	12	7	49	81	54	100
Fisuc_1850	132	143	102	36	54	55	93	98	108	82
Fisuc_1851	84	88	82	36	53	52	191	184	179	171
Fisuc_1852	101	80	80	46	76	55	142	124	132	146
Fisuc_1853	3	0	5	1	4	0	7	3	9	5
Fisuc_1854	0	0	0	0	0	0	0	0	0	3
Fisuc_1855	0	0	0	0	0	0	0	0	0	0
Fisuc_1856	22	3	16	7	15	10	25	26	22	35
Fisuc_1857	42	48	45	17	17	19	63	56	67	66
Fisuc_1858	13	3	20	4	4	1	23	18	19	32
Fisuc_1859	50	20	88	10	16	14	14	26	24	32
Fisuc_1860	387	94	652	94	166	151	153	208	174	148
Fisuc_1861	114	117	143	130	167	175	389	375	381	601
Fisuc_1862	39	76	66	56	90	90	197	183	174	176
Fisuc_1863	221	229	331	258	352	325	667	516	642	786
Fisuc_1864	5	13	16	16	13	14	77	46	72	90
Fisuc_1865	9	9	16	9	10	8	33	28	18	34
Fisuc_1866	65	66	102	74	70	68	210	177	214	262
Fisuc_1867	0	0	0	0	0	0	1	2	0	3
Fisuc_1868	0	0	0	0	0	0	0	0	0	1
Fisuc_1869	10	7	11	10	15	6	41	23	31	42
Fisuc_1870	7	3	10	10	19	7	85	77	81	79
Fisuc_1871	92	78	207	154	207	190	658	661	783	953
Fisuc_1872	85	127	93	50	70	48	166	175	139	149
Fisuc_1873	1	4	5	4	1	3	13	11	7	16
Fisuc_1874	184	222	238	98	155	150	648	713	717	859
Fisuc_1875	543	430	565	296	432	349	879	757	766	875
Fisuc_1876	82	82	57	26	31	26	116	113	109	142
Fisuc_1877	436	399	538	269	501	369	720	729	695	910
Fisuc_1878	155	195	157	58	62	58	313	274	301	301
Fisuc_1879	200	224	245	174	247	183	1023	837	978	1009
Fisuc_1880	3	7	3	4	2	6	91	89	83	122
Fisuc_1881	151	225	162	137	211	209	594	555	575	719
Fisuc_1882	38	37	40	33	42	45	125	89	106	124
Fisuc_1883	119	113	126	78	113	106	220	234	217	291
Fisuc_1884	21	24	19	9	16	23	133	134	144	121
Fisuc_1885	34	52	42	14	14	19	80	85	86	69
Fisuc_1886	83	118	73	67	96	89	194	162	142	148
Fisuc_1887	54	78	48	27	56	60	111	102	92	103
Fisuc_1888	2	3	0	0	0	2	5	4	4	9
Fisuc_1889	13	9	14	9	8	5	19	11	16	12
Fisuc_1890	3	1	2	3	3	1	85	81	118	121
Fisuc_1891	503	433	512	220	275	293	685	582	582	484
Fisuc_1892	1169	906	1308	425	746	681	1327	1359	1307	1219
Fisuc_1893	1958	1754	1957	927	1383	1155	2005	1946	1890	1854
Fisuc_1894	456	476	396	271	337	234	587	441	476	608
Fisuc_1895	402	426	335	145	277	242	605	533	515	529
Fisuc_1896	143	125	143	43	120	94	191	186	153	165
Fisuc_1897	144	150	156	78	126	91	359	339	339	371
Fisuc_1898	1282	839	1153	557	632	557	2101	2074	2120	2126
Fisuc_1899	27	31	38	12	15	28	122	138	143	145
Fisuc_1900	495	399	354	259	328	291	534	499	453	497
Fisuc_1901	31	30	28	16	24	19	84	48	50	86
Fisuc_1902	7	8	10	6	9	6	17	14	14	25
Fisuc_1903	25	31	24	21	35	18	90	64	80	122
Fisuc_1904	19	10	14	12	14	14	41	33	51	67
Fisuc_1905	2	4	4	0	1	2	8	8	12	10
Fisuc_1906	271	249	285	87	172	169	1552	1546	1664	1765
Fisuc_1907	352	282	361	316	415	293	981	889	943	957
Fisuc_1908	42	34	39	27	44	33	131	111	131	116
Fisuc_1909	7	14	11	12	25	14	62	36	38	66
Fisuc_1910	15	27	21	14	32	21	51	40	45	73
Fisuc_1911	3	2	10	5	3	4	44	28	39	24
Fisuc_1912	66	123	50	40	52	59	377	262	278	383
Fisuc_1913	69	49	45	45	60	50	167	156	165	200
Fisuc_1914	78	55	91	39	89	94	256	314	342	268
Fisuc_1915	28	56	36	19	21	18	40	45	56	52
Fisuc_1916	91	117	115	45	53	60	142	150	136	184
Fisuc_1917	52	43	50	27	51	37	57	83	68	114
Fisuc_1918	72	55	56	32	51	24	106	99	115	132
Fisuc_1919	60	38	47	34	37	38	113	111	101	113
Fisuc_1920	79	80	59	61	73	58	157	172	163	161
Fisuc_1921	7	13	7	4	9	9	60	41	46	55
Fisuc_1922	70	84	88	23	32	36	237	233	202	238
Fisuc_1923	100	117	141	90	109	114	653	644	673	503
Fisuc_1924	50	42	54	27	47	38	128	142	122	136
Fisuc_1925	207	176	225	87	137	91	495	466	525	502
Fisuc_1926	50	34	45	19	28	25	111	123	123	143
Fisuc_1927	41	42	72	20	42	32	184	224	213	219
Fisuc_1928	27	26	27	16	19	27	64	64	71	72
Fisuc_1929	23	19	12	7	8	5	28	19	34	28
Fisuc_1930	30	43	29	8	11	13	110	84	80	101
Fisuc_1931	107	80	111	106	133	120	213	275	259	335
Fisuc_1932	432	437	349	247	378	254	606	499	571	568
Fisuc_1933	44	39	51	16	21	20	69	54	77	69
Fisuc_1934	0	0	0	0	0	0	2	1	1	4
Fisuc_1935	27	52	21	14	20	13	90	63	76	102
Fisuc_1936	79	100	47	24	64	47	332	293	305	367
Fisuc_1937	55	31	63	38	38	36	112	107	107	158
Fisuc_1938	8	3	4	4	9	4	7	10	11	17
Fisuc_1939	64	62	53	30	60	56	122	106	133	138
Fisuc_1940	59	63	62	27	39	28	125	112	117	120
Fisuc_1941	42	82	42	43	53	68	1181	1144	1127	1470
Fisuc_1942	93	136	99	43	70	48	189	229	131	209
Fisuc_1943	9	5	11	3	4	4	15	12	9	17
Fisuc_1944	39	36	39	14	37	35	183	143	152	153
Fisuc_1945	179	138	143	47	85	86	743	804	808	916
Fisuc_1946	0	0	0	0	0	0	2	1	0	1
Fisuc_1947	15	25	12	10	14	21	27	46	36	29
Fisuc_1948	337	45	247	58	58	56	7	3	11	19
Fisuc_1949	75	70	41	36	50	35	156	140	177	166
Fisuc_1950	2	4	1	3	3	0	8	5	0	10
Fisuc_1951	28	38	26	19	32	20	66	54	60	95
Fisuc_1952	0	2	3	2	2	2	7	4	6	6
Fisuc_1953	354	293	340	169	223	190	393	394	307	378
Fisuc_1954	64	68	58	37	33	41	109	104	116	132
Fisuc_1955	510	531	486	277	425	345	1714	1560	1745	1883
Fisuc_1956	20	13	18	13	16	11	109	77	102	107
Fisuc_1957	0	0	0	0	0	0	9	15	14	17
Fisuc_1958	20	39	25	15	26	27	84	62	67	87
Fisuc_1959	119	138	73	40	95	80	347	348	318	323
Fisuc_1960	0	0	0	0	0	0	0	0	0	0
Fisuc_1961	98	155	126	79	163	127	1211	991	1338	1107
Fisuc_1962	70	82	88	28	77	78	1294	1202	1368	1595
Fisuc_1963	81	132	136	97	108	97	1036	784	953	1086
Fisuc_1964	1	1	0	2	4	2	257	196	268	237
Fisuc_1965	228	227	220	135	212	167	335	350	365	390
Fisuc_1966	23	19	18	14	15	11	40	25	33	46
Fisuc_1967	10	10	10	12	15	9	31	16	29	39
Fisuc_1968	24	15	15	12	17	18	111	99	133	97
Fisuc_1969	1	1	1	1	3	3	0	2	6	7
Fisuc_1970	12	13	15	12	8	9	56	43	48	45
Fisuc_1971	6	8	3	1	3	2	12	9	6	9
Fisuc_1972	7	4	10	3	7	0	13	13	15	42
Fisuc_1973	7	11	11	6	13	12	50	50	43	59
Fisuc_1974	79	11	74	7	6	6	6	21	12	5
Fisuc_1975	46	34	35	22	27	19	55	43	56	42
Fisuc_1976	4	4	4	3	2	2	17	11	17	21
Fisuc_1977	14	45	8	10	11	8	54	68	49	78
Fisuc_1978	47	43	29	47	48	31	154	127	150	134
Fisuc_1979	2082	1280	2347	1086	1683	1286	2203	2122	2528	2490
Fisuc_1980	106	125	103	61	98	85	185	163	169	147
Fisuc_1981	305	276	275	298	393	308	973	676	886	1092
Fisuc_1982	19	13	16	7	27	21	46	49	51	56
Fisuc_1983	18	3	36	31	20	31	16	23	32	26
Fisuc_1984	14	6	6	6	13	6	16	20	22	18
Fisuc_1985	9	17	10	19	18	10	47	39	34	55
Fisuc_1986	71	76	70	44	69	61	204	202	162	181
Fisuc_1987	41	55	52	26	42	35	63	81	64	82
Fisuc_1988	5	1	5	2	1	2	6	5	6	2
Fisuc_1989	5	0	6	1	1	0	26	23	19	42
Fisuc_1990	62	38	68	38	54	49	105	76	102	105
Fisuc_1991	64	7	53	7	14	8	5	5	7	15
Fisuc_1992	102	35	97	17	43	43	43	39	51	38
Fisuc_1993	38	13	56	3	5	5	20	12	13	37
Fisuc_1994	97	33	121	8	11	7	28	20	30	62
Fisuc_1995	44	21	52	1	2	3	11	8	18	29
Fisuc_1996	65	48	116	9	10	6	35	30	36	78
Fisuc_1997	29	19	26	1	3	7	12	11	12	14
Fisuc_1998	31	15	30	4	3	3	12	11	16	15
Fisuc_1999	87	57	96	9	15	10	27	29	34	50
Fisuc_2000	190	111	180	47	75	56	135	129	162	201
[truncated: 1,122 more rows]

## Sheet: RNA-seq normalized trimmed
	T389pH67_1	T401pH67_2	T455pH67_3	T642pH61_1	T665pH61_2	T672pH61_3	T652pH565_1	T671pH565_2	T699pH565_3	T723pH565_4
Fisuc_0001	109.292	141.053	127.007	92.7957	76.4089	72.6009	64.0415	69.5461	58.4409	67.4595
Fisuc_0002	277.73	367.515	224.803	174.275	163.104	216.074	182.151	205.19	176.405	155.063
Fisuc_0003	51.4315	20.7051	76.2043	45.2662	42.6127	31.1147	15.223	11.4952	17.3158	20.6126
Fisuc_0004	83.5762	28.4694	106.686	88.2691	60.2455	50.1292	27.8213	40.2333	41.1251	47.3153
Fisuc_0005	61.7178	24.5872	77.4744	65.636	55.8373	46.672	23.0969	27.5885	33.5494	42.6306
Fisuc_0006	96.434	53.0567	118.117	86.0058	138.124	110.63	66.1412	77.5927	82.7912	92.2883
Fisuc_0007	7.71472	5.17626	6.35036	4.52662	8.81641	6.91437	15.223	12.07	15.6925	15.4595
Fisuc_0008	41.1452	51.7626	52.073	33.9497	51.4291	53.5864	43.5692	37.3595	42.7484	37.009
Fisuc_0009	416.595	329.987	387.372	543.194	489.311	425.234	467.188	415.552	464.28	457.694
Fisuc_0010	52.7173	32.3516	36.8321	27.1597	32.3269	38.029	28.3462	21.2661	24.8915	27.6396
Fisuc_0011	46.2883	42.7042	30.4817	45.2662	22.041	31.1147	12.0734	17.2428	19.4803	22.018
Fisuc_0012	70.7183	55.6448	106.686	106.376	88.1641	84.7011	65.0913	78.1675	82.2501	79.1712
Fisuc_0013	33.4305	36.2338	39.3722	22.6331	7.34701	24.2003	25.7216	28.738	36.255	24.8288
Fisuc_0014	168.438	190.228	142.248	228.594	174.859	250.646	160.104	204.615	163.959	267.964
Fisuc_0015	97.7198	97.0549	116.847	95.059	104.328	105.444	108.136	135.644	129.869	93.2252
Fisuc_0016	226.299	407.631	151.139	255.754	224.819	247.189	368.501	297.726	298.157	328.865
Fisuc_0017	38.5736	20.7051	54.6131	92.7957	88.1641	81.2439	47.2437	32.7614	38.9606	46.8468
Fisuc_0018	41.1452	19.411	44.4525	29.423	32.3269	31.1147	21.5221	25.2895	25.4326	25.7658
Fisuc_0019	93.8624	84.1143	121.927	165.222	191.022	171.131	130.183	133.919	155.842	168.649
Fisuc_0020	10.2863	14.2347	11.4307	11.3166	7.34701	6.91437	9.97367	12.6447	8.65791	8.43243
Fisuc_0021	21.8584	23.2932	24.1314	22.6331	19.1022	29.3861	23.0969	23.5652	17.3158	19.6757
Fisuc_0022	69.4325	53.0567	62.2335	74.6892	76.4089	62.2293	95.5373	106.906	96.3192	98.8468
Fisuc_0023	73.2899	131.995	100.336	129.009	111.675	108.901	158.004	169.554	159.089	148.036
Fisuc_0024	96.434	99.6431	109.226	79.2159	79.3477	89.8868	45.6689	50.0042	48.1596	57.6216
Fisuc_0025	16.7152	11.6466	8.89051	15.8432	13.2246	5.18578	20.9972	20.6914	20.0214	27.1712
Fisuc_0026	95.1482	86.7024	82.5547	54.3194	66.1231	53.5864	61.4168	56.3266	57.8998	60.4324
Fisuc_0027	25.7157	24.5872	41.9124	15.8432	27.9186	29.3861	26.2465	18.3923	27.5971	18.7387
Fisuc_0028	23.1442	15.5288	17.781	43.0029	20.5716	20.7431	32.5457	31.6118	31.3849	36.5405
Fisuc_0029	66.8609	97.0549	82.5547	99.5857	99.9194	110.63	156.954	250.596	233.222	204.252
Fisuc_0030	38.5736	67.2914	54.6131	61.1094	47.0209	74.3295	106.036	164.956	151.513	146.162
Fisuc_0031	9.00051	7.76439	7.62043	0	14.694	3.45719	18.3726	21.2661	27.5971	15.9279
Fisuc_0032	10.2863	16.8229	15.2409	0	4.40821	8.64296	17.3227	25.2895	34.6316	24.8288
Fisuc_0033	183.868	226.461	161.299	72.4259	63.1843	88.1582	55.1177	59.7751	52.4886	29.045
Fisuc_0034	1.28579	0	0	0	0	0	23.0969	21.8409	17.8569	26.2342
Fisuc_0035	39.8594	19.411	27.9416	6.78993	5.87761	12.1002	30.9709	32.7614	34.6316	22.018
Fisuc_0036	109.292	104.819	129.547	74.6892	67.5925	65.6865	92.3877	96.5598	90.908	85.7297
Fisuc_0037	5.14315	5.17626	1.27007	4.52662	4.40821	3.45719	14.1731	14.9438	21.1036	18.2703
Fisuc_0038	64.2893	97.0549	72.3941	79.2159	63.1843	53.5864	89.763	74.1441	89.8258	78.2342
Fisuc_0039	33.4305	36.2338	16.5109	47.5295	41.1433	27.6575	59.842	55.7518	52.4886	52.4685
Fisuc_0040	16.7152	31.0576	27.9416	31.6863	26.4492	27.6575	26.2465	29.3128	20.0214	25.7658
Fisuc_0041	25.7157	53.0567	33.0219	18.1065	35.2657	22.4717	44.6191	48.8547	38.9606	34.6667
Fisuc_0042	113.149	192.816	142.248	74.6892	89.6335	63.9579	85.0387	93.686	88.2024	83.8558
Fisuc_0043	244.3	341.633	257.825	208.225	180.736	224.717	160.104	199.442	193.721	148.973
Fisuc_0044	18.001	16.8229	15.2409	15.8432	11.7552	15.5573	17.3227	13.2195	10.8224	12.6486
Fisuc_0045	21.8584	31.0576	13.9708	22.6331	26.4492	24.2003	21.5221	12.07	20.0214	19.6757
Fisuc_0046	36.002	24.5872	26.6715	27.1597	38.2045	32.8433	28.8712	26.439	30.8438	33.7297
Fisuc_0047	7.71472	14.2347	3.81022	11.3166	1.4694	3.45719	21.5221	14.369	18.9392	22.955
Fisuc_0048	55.2888	58.233	50.8029	49.7928	39.6739	32.8433	54.0678	51.1537	45.454	59.964
Fisuc_0049	14.1437	32.3516	11.4307	29.423	47.0209	32.8433	76.6398	78.7422	73.0511	144.288
Fisuc_0050	208.297	177.287	273.066	185.591	163.104	190.145	153.805	160.358	139.609	167.243
Fisuc_0051	128.579	51.7626	111.766	110.902	77.8783	105.444	312.333	547.747	409.086	431.459
Fisuc_0052	252.014	212.227	367.051	255.754	204.247	184.959	335.43	470.154	446.423	372.432
Fisuc_0053	226.299	234.226	186.701	108.639	146.94	119.273	72.4403	91.9617	71.9689	73.0811
Fisuc_0054	55.2888	56.9389	24.1314	31.6863	39.6739	48.4006	28.8712	17.2428	15.6925	19.2072
Fisuc_0055	5.14315	7.76439	6.35036	20.3698	8.81641	8.64296	8.39888	6.89713	10.2813	8.9009
Fisuc_0056	84.8619	80.2321	121.927	174.275	148.41	136.559	155.904	139.092	162.336	165.369
Fisuc_0057	95.1482	65.9974	111.766	95.059	82.2865	77.7867	57.7423	60.9246	65.4754	68.3964
Fisuc_0058	228.87	239.402	337.839	364.393	392.33	385.476	261.415	243.124	251.079	273.117
Fisuc_0059	282.873	305.4	257.825	416.449	333.554	363.005	384.774	400.034	334.412	339.171
Fisuc_0060	48.8599	31.0576	30.4817	36.213	26.4492	25.9289	141.731	125.873	73.0511	69.3333
Fisuc_0061	1501.8	1391.12	839.518	590.724	645.068	788.238	2153.26	1676.58	1054.1	971.135
Fisuc_0062	367.735	401.16	369.591	420.976	443.76	371.647	300.26	295.427	311.144	301.694
Fisuc_0063	1110.92	967.961	1345.01	984.54	1124.09	1097.66	660.362	723.049	727.264	539.207
Fisuc_0064	131.15	197.992	128.277	72.4259	96.9806	133.102	112.335	117.251	104.977	127.423
Fisuc_0065	154.294	266.578	130.817	97.3223	117.552	124.459	70.3406	74.7189	86.5791	66.5225
Fisuc_0066	642.893	724.677	419.124	1256.14	1074.13	746.752	403.671	286.806	356.056	383.207
Fisuc_0067	304.732	419.277	267.985	203.698	198.369	217.803	166.928	175.302	154.76	122.739
Fisuc_0068	63.0036	63.4092	44.4525	38.4763	38.2045	44.9434	28.3462	35.0604	25.9737	32.7928
Fisuc_0069	567.032	608.211	871.27	712.943	680.333	750.209	1690.8	1918.55	1904.74	1350.13
Fisuc_0070	147.865	191.522	219.723	219.541	211.594	281.761	303.935	262.666	353.892	283.423
Fisuc_0071	1.28579	1.29407	0	0	1.4694	1.72859	10.4986	4.02333	7.57567	10.7748
Fisuc_0072	20.5726	18.1169	20.3212	13.5799	24.9798	22.4717	85.0387	78.1675	64.3932	60.4324
Fisuc_0073	56.5746	55.6448	95.2554	104.112	89.6335	91.6154	76.6398	97.7093	89.2847	84.3243
Fisuc_0074	7.71472	6.47033	11.4307	15.8432	16.1634	13.8287	18.8975	16.0933	15.6925	17.8018
Fisuc_0075	6.42893	10.3525	11.4307	13.5799	5.87761	13.8287	14.1731	14.9438	15.1513	8.43243
Fisuc_0076	60.432	50.4686	96.5255	97.3223	91.1029	88.1582	82.939	63.7984	82.7912	79.1712
Fisuc_0077	54.0031	36.2338	63.5036	47.5295	47.0209	76.0581	55.1177	71.8451	64.9343	50.1261
Fisuc_0078	64.2893	51.7626	160.029	117.692	104.328	101.987	39.8947	50.0042	54.1119	63.7117
Fisuc_0079	145.294	53.0567	298.467	115.429	171.92	162.488	59.842	60.3499	82.2501	68.8649
Fisuc_0080	235.299	188.934	208.292	126.745	139.593	117.544	53.0179	52.878	48.7007	52.4685
Fisuc_0081	177.439	139.759	138.438	72.4259	89.6335	107.173	48.2936	73.5694	55.7353	50.1261
Fisuc_0082	111.863	85.4083	115.577	142.589	135.185	155.573	143.831	135.644	127.163	159.279
Fisuc_0083	30.8589	19.411	33.0219	31.6863	29.388	19.0145	28.8712	23.5652	21.6448	30.9189
Fisuc_0084	39.8594	56.9389	48.2628	40.7396	27.9186	51.8578	42.5193	27.0138	35.1727	35.6036
Fisuc_0085	12.8579	10.3525	13.9708	20.3698	19.1022	13.8287	34.6454	37.9342	44.3718	30.9189
Fisuc_0086	55.2888	78.938	88.9051	110.902	77.8783	74.3295	114.435	116.102	150.972	106.342
Fisuc_0087	0	0	2.54014	2.26331	4.40821	6.91437	7.87395	10.9205	7.57567	9.36937
Fisuc_0088	10.2863	11.6466	17.781	38.4763	30.8575	38.029	12.5983	17.2428	21.1036	28.1081
Fisuc_0089	25.7157	27.1754	38.1022	24.8964	22.041	24.2003	54.0678	66.0975	74.6745	48.2522
Fisuc_0090	14.1437	10.3525	13.9708	11.3166	16.1634	13.8287	17.8476	31.0371	33.0083	21.5495
Fisuc_0091	14.1437	9.05846	12.7007	22.6331	22.041	24.2003	16.7978	14.369	17.8569	10.7748
Fisuc_0092	32.1447	33.6457	36.8321	43.0029	35.2657	31.1147	36.7451	54.6023	48.7007	44.973
Fisuc_0093	78.433	56.9389	93.9854	81.4792	79.3477	89.8868	46.7188	59.2004	52.4886	33.7297
Fisuc_0094	16.7152	12.9407	25.4014	11.3166	19.1022	22.4717	17.8476	22.9904	23.2681	16.8649
Fisuc_0095	162.009	244.578	261.635	373.446	492.25	487.463	1118.63	1117.33	1191	1002.99
Fisuc_0096	921.909	969.255	1324.69	2227.1	2077.73	1892.81	2413.63	1966.26	2404.73	1962.41
Fisuc_0097	55.2888	60.8211	55.8832	81.4792	66.1231	57.0436	62.4667	38.509	48.7007	51.0631
Fisuc_0098	48.8599	62.1152	34.292	31.6863	58.7761	38.029	50.3933	46.5556	47.6185	54.8108
Fisuc_0099	70.7183	67.2914	34.292	43.0029	44.0821	50.1292	70.3406	59.7751	50.8652	56.6847
Fisuc_0100	223.727	221.285	198.131	167.485	173.389	172.859	91.3378	92.5365	91.4491	83.3874
Fisuc_0101	14.1437	16.8229	17.781	11.3166	11.7552	3.45719	31.4958	19.5419	22.727	24.3604
Fisuc_0102	2489.28	3389.16	2490.61	1577.53	1623.69	2038.01	2060.35	2039.83	1767.3	1572.18
Fisuc_0103	42.431	49.1745	38.1022	38.4763	27.9186	36.3005	70.8656	64.3732	75.2156	52
Fisuc_0104	6.42893	6.47033	12.7007	15.8432	10.2858	3.45719	11.5485	10.3457	7.57567	10.3063
Fisuc_0105	115.721	141.053	111.766	101.849	96.9806	89.8868	90.8129	106.906	101.73	98.8468
Fisuc_0106	41.1452	32.3516	54.6131	22.6331	38.2045	48.4006	30.9709	43.1071	26.5148	22.4865
Fisuc_0107	57.8604	46.5864	72.3941	65.636	67.5925	84.7011	69.8157	63.2237	73.0511	55.7477
Fisuc_0108	135.008	90.5846	127.007	92.7957	114.613	82.9725	56.1675	67.8218	71.9689	64.1802
Fisuc_0109	27.0015	27.1754	13.9708	31.6863	20.5716	24.2003	24.1468	26.439	22.1859	26.7027
Fisuc_0110	63.0036	59.527	44.4525	49.7928	57.3067	62.2293	52.493	52.878	45.9951	44.973
Fisuc_0111	118.292	99.6431	111.766	104.112	111.675	105.444	99.7367	102.307	81.709	94.1622
Fisuc_0112	93.8624	77.6439	95.2554	58.8461	58.7761	65.6865	41.4695	48.2799	41.6662	49.1892
Fisuc_0113	142.722	125.524	142.248	296.494	286.533	300.775	204.723	220.708	205.084	197.694
Fisuc_0114	82.2904	73.7617	147.328	113.166	110.205	148.659	149.08	195.993	196.426	165.369
Fisuc_0115	155.58	174.699	255.285	205.961	260.084	228.174	250.392	245.998	311.144	259.532
Fisuc_0116	39.8594	38.822	30.4817	38.4763	20.5716	44.9434	18.3726	20.6914	24.3504	25.2973
Fisuc_0117	57.8604	47.8804	53.343	36.213	54.3679	63.9579	53.5429	44.2566	46.5363	44.973
Fisuc_0118	64.2893	80.2321	69.854	76.9526	80.8171	60.5008	59.842	47.7051	58.4409	52
Fisuc_0119	15.4294	19.411	12.7007	22.6331	20.5716	31.1147	35.1703	24.14	28.1382	36.5405
Fisuc_0120	105.435	126.818	100.336	99.5857	101.389	89.8868	92.9126	83.9151	79.5445	91.3513
Fisuc_0121	10.2863	9.05846	11.4307	20.3698	10.2858	10.3716	11.0235	11.4952	8.65791	12.6486
Fisuc_0122	59.1462	76.3499	81.2846	45.2662	47.0209	57.0436	49.8684	38.509	45.454	55.2793
Fisuc_0123	276.444	190.228	377.212	375.71	348.248	413.134	349.078	454.061	456.163	388.36
Fisuc_0124	6.42893	2.58813	12.7007	13.5799	14.694	8.64296	19.4224	28.738	29.7616	27.6396
Fisuc_0125	50.1457	33.6457	60.9635	40.7396	30.8575	34.5719	46.7188	52.3032	51.9474	57.6216
Fisuc_0127	108.006	98.349	113.036	172.012	180.736	181.502	122.834	122.424	121.211	123.207
Fisuc_0128	282.873	227.756	372.131	484.348	558.373	523.764	1404.71	1918.55	2008.63	1447.57
Fisuc_0129	196.725	156.582	222.263	282.914	273.309	286.946	897.63	1071.93	1121.2	949.117
Fisuc_0130	82.2904	116.466	80.0146	113.166	102.858	114.087	177.951	183.349	166.665	171.459
Fisuc_0131	343.305	270.46	365.781	280.65	317.391	286.946	338.055	350.604	387.441	386.955
Fisuc_0132	167.152	119.054	234.963	156.168	120.491	145.202	158.529	171.279	191.015	163.964
Fisuc_0133	92.5767	77.6439	72.3941	58.8461	45.5515	50.1292	104.986	79.317	91.9903	80.1081
Fisuc_0134	131.15	116.466	116.847	76.9526	79.3477	91.6154	67.191	77.5927	81.709	89.4775
Fisuc_0135	146.58	107.407	111.766	101.849	60.2455	65.6865	122.309	112.078	120.128	103.532
Fisuc_0136	43.7168	99.6431	38.1022	49.7928	57.3067	34.5719	90.8129	175.877	122.293	130.234
Fisuc_0137	682.753	777.733	674.408	1536.79	1531.12	1699.21	1740.14	1850.15	1598.47	1418.05
Fisuc_0138	430.739	434.806	359.43	1147.5	1210.79	1270.52	1258.78	1258.15	1106.05	1010.02
Fisuc_0139	39.8594	42.7042	59.6934	108.639	96.9806	96.8012	197.899	220.708	232.681	191.135
Fisuc_0140	379.307	249.755	591.854	737.839	816.988	890.225	1269.81	1211.6	1471.3	1179.6
Fisuc_0141	23.1442	18.1169	31.7518	43.0029	27.9186	36.3005	58.2672	55.177	70.3455	54.3423
Fisuc_0142	2.57157	3.8822	8.89051	2.26331	10.2858	8.64296	12.5983	14.9438	15.6925	12.1802
Fisuc_0143	21.8584	27.1754	3.81022	2.26331	8.81641	3.45719	10.4986	9.77093	10.2813	13.1171
Fisuc_0144	20.5726	54.3508	21.5912	0	7.34701	1.72859	14.698	11.4952	12.9869	16.8649
Fisuc_0146	7.71472	11.6466	5.08029	2.26331	2.9388	0	4.19944	1.72428	2.16448	4.21622
Fisuc_0147	27.0015	69.8795	24.1314	6.78993	17.6328	15.5573	14.1731	13.7943	14.0691	18.2703
Fisuc_0150	2.57157	10.3525	3.81022	4.52662	1.4694	1.72859	4.72437	1.72428	4.32895	5.62162
Fisuc_0151	3.85736	9.05846	2.54014	2.26331	0	1.72859	5.2493	1.14952	1.08224	5.62162
Fisuc_0152	1.28579	16.8229	6.35036	0	2.9388	1.72859	3.67451	6.32237	4.87007	7.49549
Fisuc_0154	7.71472	3.8822	5.08029	4.52662	5.87761	1.72859	12.0734	5.17285	12.9869	19.6757
Fisuc_0158	18.001	40.116	10.1606	13.5799	13.2246	10.3716	129.658	132.195	117.423	134.919
Fisuc_0159	15.4294	43.9982	15.2409	29.423	27.9186	24.2003	285.562	227.605	223.482	249.694
Fisuc_0160	2.57157	5.17626	3.81022	11.3166	8.81641	3.45719	60.8919	35.0604	54.1119	52.4685
Fisuc_0161	106.72	125.524	118.117	142.589	117.552	129.644	158.529	142.541	160.171	152.721
Fisuc_0162	70.7183	103.525	40.6423	72.4259	47.0209	43.2148	167.453	157.484	150.431	211.279
Fisuc_0163	6.42893	3.8822	3.81022	2.26331	0	0	28.8712	29.3128	31.926	23.4234
Fisuc_0165	43.7168	97.0549	30.4817	18.1065	14.694	22.4717	68.2409	59.7751	64.3932	62.3063
Fisuc_0166	9.00051	19.411	8.89051	6.78993	5.87761	3.45719	21.5221	18.9671	17.3158	21.0811
Fisuc_0167	3.85736	11.6466	3.81022	0	2.9388	3.45719	14.1731	10.9205	9.19903	6.55856
Fisuc_0168	1.28579	0	3.81022	2.26331	2.9388	1.72859	15.223	18.9671	23.8092	16.3964
Fisuc_0169	6.42893	2.58813	17.781	9.05324	8.81641	15.5573	48.2936	53.4528	55.1942	70.7387
Fisuc_0170	97.7198	141.053	82.5547	54.3194	63.1843	48.4006	203.148	158.059	200.214	200.973
Fisuc_0171	222.441	192.816	176.54	24.8964	38.2045	51.8578	135.957	129.896	119.587	104
Fisuc_0172	225.013	195.404	158.759	20.3698	47.0209	55.315	83.4639	94.8355	68.181	80.5766
Fisuc_0173	51.4315	41.4101	40.6423	18.1065	5.87761	10.3716	26.7714	32.1866	43.2895	33.7297
Fisuc_0174	601.748	62.1152	604.554	45.2662	48.4903	48.4006	6.82409	8.04665	8.65791	11.2432
Fisuc_0175	150.437	7.76439	160.029	144.852	70.5313	98.5298	25.7216	106.906	113.094	91.8198
Fisuc_0176	32.1447	42.7042	31.7518	36.213	26.4492	34.5719	33.5955	33.3361	28.6793	27.6396
Fisuc_0177	18.001	9.05846	12.7007	2.26331	5.87761	13.8287	11.5485	6.32237	7.57567	13.5856
Fisuc_0178	532.316	477.51	883.97	638.254	714.13	753.667	1174.27	1503	1515.13	1193.66
Fisuc_0179	340.734	340.339	308.628	443.609	473.148	530.678	662.987	646.031	641.767	630.558
Fisuc_0180	108.006	126.818	101.606	271.597	218.941	240.274	215.221	177.601	182.357	221.117
Fisuc_0181	86.1477	143.641	90.1751	70.1626	54.3679	51.8578	70.8656	80.4665	72.51	64.6486
Fisuc_0182	88.7193	63.4092	90.1751	95.059	89.6335	86.4296	123.883	107.48	111.471	120.865
Fisuc_0183	127.293	124.23	130.817	165.222	174.859	202.245	115.485	94.2608	99.0248	126.018
Fisuc_0185	145.294	181.169	146.058	119.955	129.307	121.002	117.059	100.008	116.341	94.6306
Fisuc_0186	86.1477	139.759	101.606	70.1626	82.2865	81.2439	78.2146	87.3636	77.9212	87.6036
Fisuc_0187	21.8584	19.411	10.1606	6.78993	5.87761	10.3716	7.34902	10.9205	9.19903	9.83784
Fisuc_0188	86.1477	104.819	69.854	67.8993	111.675	72.6009	104.986	98.8589	95.237	79.1712
Fisuc_0189	36.002	43.9982	39.3722	22.6331	23.5104	32.8433	38.3199	39.0837	31.3849	31.8559
Fisuc_0190	51.4315	53.0567	54.6131	43.0029	49.9597	53.5864	43.5692	40.808	40.5839	40.2883
Fisuc_0191	357.449	384.338	381.022	461.715	509.883	357.819	346.979	378.767	363.632	284.36
Fisuc_0192	187.725	161.758	198.131	187.855	189.553	181.502	132.807	147.139	143.397	144.288
Fisuc_0193	91.2909	126.818	81.2846	74.6892	80.8171	79.5153	66.1412	58.6256	50.8652	44.036
Fisuc_0194	19.2868	42.7042	17.781	13.5799	17.6328	12.1002	26.7714	43.6818	36.7961	30.4504
Fisuc_0195	30.8589	38.822	22.8613	11.3166	22.041	12.1002	36.2202	33.9109	25.4326	40.7568
Fisuc_0196	88.7193	98.349	72.3941	45.2662	55.8373	31.1147	91.8628	64.3732	80.0856	66.5225
Fisuc_0197	51.4315	58.233	54.6131	45.2662	48.4903	51.8578	61.9417	59.7751	65.4754	52.4685
Fisuc_0198	131.15	186.345	107.956	158.432	154.287	140.016	216.796	209.788	220.777	194.883
Fisuc_0199	38.5736	45.2923	20.3212	52.0561	42.6127	41.4862	70.8656	76.4432	60.0642	42.1622
Fisuc_0200	90.0051	120.348	128.277	115.429	164.573	148.659	164.828	149.438	169.37	117.117
Fisuc_0201	159.438	164.346	157.489	151.642	145.471	145.202	105.511	124.723	119.046	88.5405
Fisuc_0202	957.911	1622.76	1137.98	649.57	927.193	954.183	4149.05	4493.48	4258.61	3305.51
Fisuc_0203	173.581	200.58	147.328	244.438	243.921	281.761	227.82	220.708	205.084	221.117
Fisuc_0204	72.0041	41.4101	114.307	31.6863	44.0821	46.672	23.6219	22.9904	20.5625	17.8018
Fisuc_0205	914.195	1330.3	674.408	1077.34	824.335	658.594	397.897	348.88	349.563	374.775
Fisuc_0207	195.44	55.6448	304.817	72.4259	63.1843	79.5153	46.1938	55.7518	41.6662	29.982
Fisuc_0208	78.433	41.4101	83.8248	83.7425	66.1231	53.5864	53.5429	59.7751	64.9343	60.9009
Fisuc_0209	151.723	142.347	110.496	244.438	193.961	181.502	222.045	220.708	233.222	231.423
Fisuc_0210	3.85736	0	1.27007	2.26331	2.9388	5.18578	8.39888	4.59809	4.87007	8.9009
Fisuc_0211	453.883	549.978	353.08	439.082	455.515	492.649	401.047	474.752	375.537	356.973
Fisuc_0212	64.2893	46.5864	48.2628	65.636	54.3679	50.1292	66.1412	67.247	67.6399	48.2522
Fisuc_0213	149.151	141.053	118.117	174.275	119.022	162.488	108.661	114.377	108.224	124.144
Fisuc_0214	32.1447	40.116	44.4525	29.423	42.6127	39.7576	64.5664	81.0413	75.2156	63.2432
Fisuc_0215	127.293	144.935	157.489	88.2691	155.757	140.016	76.6398	78.1675	80.0856	67.4595
Fisuc_0216	36.002	21.9991	54.6131	47.5295	27.9186	17.2859	5.2493	9.77093	8.65791	14.5225
Fisuc_0217	32.1447	14.2347	34.292	22.6331	14.694	5.18578	6.29916	4.02333	5.41119	13.1171
Fisuc_0218	18.001	12.9407	30.4817	9.05324	7.34701	5.18578	11.0235	17.8176	14.6102	21.0811
Fisuc_0219	59.1462	25.8813	45.7226	27.1597	17.6328	22.4717	16.7978	11.4952	12.4457	17.3333
Fisuc_0220	626.178	841.143	560.102	633.727	540.74	549.693	652.488	657.526	599.019	590.739
Fisuc_0221	808.76	965.373	1315.8	1190.5	1166.71	1477.95	861.935	1119.63	1047.61	885.405
Fisuc_0222	66.8609	59.527	57.1533	43.0029	45.5515	43.2148	46.7188	54.6023	38.9606	42.1622
Fisuc_0223	16.7152	10.3525	21.5912	18.1065	11.7552	20.7431	25.7216	25.2895	27.5971	31.3874
Fisuc_0224	54.0031	55.6448	40.6423	63.3727	58.7761	44.9434	95.5373	82.1908	75.7567	89.009
Fisuc_0225	28.2873	20.7051	19.0511	11.3166	26.4492	25.9289	35.6952	29.8876	31.926	35.1351
Fisuc_0226	59.1462	78.938	87.635	74.6892	98.45	110.63	97.1121	93.686	116.882	117.117
Fisuc_0227	442.311	505.98	505.489	348.55	484.903	547.964	363.777	477.051	454.54	380.865
Fisuc_0228	109.292	200.58	74.9343	124.482	105.797	122.73	165.353	94.2608	119.587	245.009
Fisuc_0229	41.1452	36.2338	43.1825	38.4763	22.041	36.3005	28.3462	29.8876	31.3849	21.5495
Fisuc_0230	36.002	47.8804	27.9416	29.423	44.0821	27.6575	27.8213	32.1866	37.3372	34.1982
Fisuc_0231	119.578	133.289	101.606	101.849	111.675	82.9725	32.5457	42.5323	34.0905	55.7477
Fisuc_0232	36.002	51.7626	34.292	49.7928	41.1433	48.4006	35.1703	36.2099	38.4195	39.8198
Fisuc_0233	15.4294	15.5288	17.781	36.213	23.5104	15.5573	61.4168	81.616	66.0165	93.6937
Fisuc_0234	110.578	147.523	125.737	122.219	102.858	110.63	76.6398	77.5927	74.6745	76.3604
Fisuc_0235	210.869	192.816	179.08	153.905	174.859	160.759	102.361	120.125	101.189	78.7027
Fisuc_0236	21.8584	20.7051	13.9708	6.78993	14.694	6.91437	16.2728	10.9205	10.8224	14.0541
Fisuc_0237	14.1437	14.2347	17.781	13.5799	11.7552	8.64296	13.6482	9.19617	15.6925	13.5856
Fisuc_0239	33.4305	56.9389	21.5912	18.1065	26.4492	34.5719	46.7188	48.8547	43.2895	49.6577
Fisuc_0240	133.722	135.877	138.438	67.8993	105.797	98.5298	132.282	142.541	142.855	141.946
Fisuc_0241	258.443	258.813	274.336	194.645	195.431	203.974	260.365	274.161	247.833	217.369
Fisuc_0242	167.152	120.348	179.08	74.6892	76.4089	98.5298	120.734	147.139	141.232	124.613
Fisuc_0243	14.1437	12.9407	25.4014	15.8432	14.694	10.3716	11.0235	12.07	9.74015	13.5856
Fisuc_0244	83.5762	111.29	120.657	101.849	121.96	140.016	135.957	162.083	193.721	154.595
Fisuc_0245	538.745	577.153	497.868	577.144	446.698	435.605	217.846	207.489	200.214	223.928
Fisuc_0246	90.0051	78.938	59.6934	65.636	51.4291	55.315	35.1703	35.0604	28.6793	31.3874
Fisuc_0247	173.581	239.402	176.54	83.7425	98.45	89.8868	83.4639	87.9384	56.8175	45.4414
Fisuc_0248	732.899	566.801	609.635	463.979	484.903	466.72	354.853	343.707	354.433	352.288
Fisuc_0249	262.301	187.64	287.036	210.488	217.472	221.26	195.799	205.19	229.435	189.261
Fisuc_0250	72.0041	47.8804	58.4233	76.9526	60.2455	53.5864	43.0443	30.4623	39.5017	37.4775
Fisuc_0251	165.867	125.524	190.511	199.171	186.614	155.573	181.626	153.461	153.137	130.703
Fisuc_0252	777.901	472.334	662.978	473.032	451.107	490.92	443.566	491.995	503.241	506.414
Fisuc_0253	95.1482	93.1727	86.3649	110.902	91.1029	121.002	70.8656	78.1675	70.8866	66.054
Fisuc_0254	77.1472	84.1143	68.5839	47.5295	44.0821	53.5864	41.9944	36.2099	29.7616	27.1712
Fisuc_0255	101.577	128.113	114.307	79.2159	79.3477	60.5008	67.191	71.2703	56.8175	48.7207
Fisuc_0256	108.006	99.6431	129.547	113.166	111.675	81.2439	94.4874	97.1346	106.6	95.0991
Fisuc_0257	194.154	160.464	172.73	74.6892	99.9194	98.5298	61.9417	77.0179	59.5231	52.9369
Fisuc_0258	228.87	368.809	198.131	228.594	267.431	242.003	267.714	266.689	253.244	240.324
Fisuc_0259	82.2904	86.7024	86.3649	95.059	83.7559	72.6009	78.2146	91.9617	75.7567	89.009
Fisuc_0260	74.5756	109.996	57.1533	67.8993	52.8985	84.7011	26.7714	33.9109	43.2895	33.2613
Fisuc_0261	1.28579	3.8822	2.54014	4.52662	5.87761	5.18578	15.223	9.77093	21.6448	14.5225
Fisuc_0262	475.741	471.04	581.693	801.212	639.19	546.235	615.218	575.91	676.399	589.333
Fisuc_0263	848.619	764.793	1264.99	1215.4	1096.17	1109.76	1509.7	1571.97	1811.13	1310.77
Fisuc_0264	16.7152	12.9407	12.7007	20.3698	22.041	29.3861	70.3406	85.0646	75.2156	46.8468
Fisuc_0265	968.198	979.608	542.321	294.23	392.33	369.919	1270.86	1061.01	654.213	662.414
Fisuc_0266	360.02	291.165	302.277	321.39	323.269	314.604	281.363	291.404	338.741	280.613
Fisuc_0268	19.2868	31.0576	10.1606	15.8432	17.6328	13.8287	16.7978	12.07	10.8224	10.7748
Fisuc_0269	37.2878	91.8787	21.5912	45.2662	39.6739	55.315	149.08	160.933	108.224	60.4324
Fisuc_0270	27.0015	71.1736	38.1022	22.6331	36.7351	25.9289	59.3171	58.6256	48.7007	39.8198
Fisuc_0271	47.5741	46.5864	49.5328	40.7396	44.0821	51.8578	80.8392	81.616	95.7781	59.964
Fisuc_0272	163.295	203.168	114.307	108.639	117.552	114.087	113.385	121.275	109.847	113.838
Fisuc_0273	37.2878	51.7626	50.8029	31.6863	54.3679	58.7722	44.6191	45.9809	47.6185	39.8198
Fisuc_0275	21.8584	38.822	25.4014	13.5799	10.2858	12.1002	14.1731	12.6447	18.9392	14.5225
Fisuc_0276	37.2878	40.116	35.562	58.8461	36.7351	43.2148	52.493	48.8547	49.2418	47.3153
Fisuc_0277	32.1447	9.05846	72.3941	27.1597	32.3269	36.3005	35.1703	47.7051	51.4063	45.4414
Fisuc_0279	14.1437	15.5288	15.2409	13.5799	2.9388	12.1002	22.0471	24.14	22.727	15.4595
Fisuc_0280	43.7168	27.1754	35.562	27.1597	24.9798	17.2859	13.6482	12.07	11.3635	15.4595
Fisuc_0281	9.00051	7.76439	15.2409	13.5799	7.34701	1.72859	10.4986	9.19617	9.74015	9.36937
Fisuc_0282	361.306	516.332	294.657	258.017	337.963	328.433	280.838	302.324	255.949	242.667
Fisuc_0283	470.598	370.103	454.686	280.65	276.248	278.303	224.67	266.114	240.257	226.27
Fisuc_0284	29.5731	58.233	55.8832	43.0029	54.3679	58.7722	66.6661	59.2004	65.4754	53.4054
Fisuc_0285	69.4325	62.1152	66.0438	24.8964	55.8373	39.7576	110.76	96.5598	114.717	88.5405
Fisuc_0286	163.295	172.111	194.321	169.748	163.104	160.759	132.807	132.77	119.046	157.874
Fisuc_0287	68.1467	81.5261	86.3649	72.4259	88.1641	98.5298	175.852	246.572	209.954	190.667
Fisuc_0288	519.458	887.729	430.555	470.769	446.698	473.634	516.006	528.205	479.973	435.676
Fisuc_0289	105.435	172.111	107.956	88.2691	129.307	112.359	123.883	127.597	104.436	100.252
Fisuc_0290	509.172	757.028	458.496	461.715	499.597	551.421	895.531	731.67	830.077	728.468
Fisuc_0291	20.5726	28.4694	8.89051	22.6331	30.8575	27.6575	42.5193	50.0042	49.2418	46.3784
Fisuc_0292	72.0041	47.8804	57.1533	52.0561	67.5925	76.0581	53.0179	55.7518	54.653	73.5495
Fisuc_0293	30.8589	18.1169	26.6715	24.8964	19.1022	19.0145	23.0969	27.5885	25.9737	23.4234
Fisuc_0294	38.5736	32.3516	34.292	45.2662	27.9186	25.9289	35.6952	35.0604	30.8438	39.3513
Fisuc_0295	24.43	31.0576	35.562	6.78993	13.2246	19.0145	36.7451	38.509	38.4195	41.2252
Fisuc_0296	640.322	437.394	680.759	436.819	487.842	461.534	416.27	423.599	452.917	496.577
Fisuc_0297	36.002	41.4101	36.8321	11.3166	24.9798	31.1147	17.8476	18.9671	9.74015	14.5225
Fisuc_0298	216.012	231.638	231.153	224.068	202.778	205.703	241.993	232.778	252.162	223.928
Fisuc_0299	317.589	342.927	321.328	387.026	405.555	390.662	397.897	400.608	412.874	374.306
Fisuc_0300	57.8604	45.2923	120.657	65.636	72.0007	96.8012	177.426	262.666	272.724	162.09
Fisuc_0301	104.149	89.2905	106.686	106.376	88.1641	95.0726	87.1384	93.1112	82.7912	84.7928
Fisuc_0302	34.7162	31.0576	25.4014	27.1597	33.7963	12.1002	11.5485	22.9904	21.6448	22.018
Fisuc_0303	146.58	130.701	186.701	117.692	117.552	134.83	94.4874	85.0646	83.3324	81.5135
Fisuc_0305	236.585	236.814	281.956	221.804	211.594	250.646	125.458	148.288	127.704	138.667
Fisuc_0306	9.00051	7.76439	1.27007	4.52662	11.7552	5.18578	89.2381	44.8313	66.0165	101.189
Fisuc_0307	150.437	148.818	133.358	271.597	233.635	278.303	306.034	259.217	308.438	291.856
Fisuc_0308	528.458	538.331	604.554	853.268	849.315	891.954	1898.15	1577.14	2031.9	1471.46
Fisuc_0309	5.14315	12.9407	8.89051	6.78993	1.4694	10.3716	7.34902	5.74761	4.87007	8.9009
Fisuc_0312	100.291	75.0558	133.358	101.849	116.083	121.002	156.429	162.657	193.721	169.117
Fisuc_0313	729.041	1013.25	671.868	504.718	549.556	610.193	571.124	541.425	443.718	431.459
Fisuc_0314	55.2888	75.0558	53.343	83.7425	104.328	86.4296	60.367	66.6723	58.982	63.7117
Fisuc_0315	9.00051	10.3525	20.3212	11.3166	11.7552	13.8287	17.3227	15.5185	15.1513	12.1802
Fisuc_0316	28.2873	14.2347	31.7518	40.7396	26.4492	20.7431	14.698	21.2661	17.3158	15.4595
Fisuc_0317	10.2863	6.47033	19.0511	6.78993	14.694	5.18578	19.9473	20.1166	21.1036	19.2072
Fisuc_0318	57.8604	40.116	46.9927	74.6892	57.3067	91.6154	39.3698	41.9575	45.9951	42.1622
Fisuc_0319	25.7157	19.411	35.562	13.5799	23.5104	6.91437	19.4224	14.9438	22.1859	15.9279
Fisuc_0320	28.2873	19.411	90.1751	135.799	151.348	169.402	186.35	198.867	276.512	249.225
Fisuc_0321	64.2893	53.0567	91.4452	67.8993	108.736	122.73	99.2118	80.4665	84.9557	75.8919
Fisuc_0322	55.2888	16.8229	86.3649	38.4763	45.5515	60.5008	18.8975	17.2428	23.8092	18.2703
Fisuc_0323	61.7178	27.1754	88.9051	40.7396	63.1843	55.315	26.2465	28.1633	21.6448	29.045
Fisuc_0324	48.8599	27.1754	36.8321	31.6863	36.7351	46.672	44.0941	58.6256	55.7353	80.5766
Fisuc_0326	25.7157	41.4101	30.4817	29.423	47.0209	27.6575	18.3726	25.2895	21.6448	16.8649
Fisuc_0327	12.8579	12.9407	8.89051	2.26331	8.81641	12.1002	11.5485	10.3457	10.8224	9.83784
Fisuc_0328	118.292	135.877	138.438	199.171	235.104	148.659	107.086	83.3403	100.648	104
Fisuc_0329	15.4294	20.7051	13.9708	31.6863	13.2246	10.3716	20.9972	8.04665	15.1513	13.5856
Fisuc_0330	86.1477	111.29	153.679	124.482	114.613	140.016	148.03	140.242	140.15	120.396
Fisuc_0331	3208.04	3042.35	2239.14	1367.04	1559.04	1491.78	1450.91	1439.78	1201.83	1146.34
Fisuc_0332	55.2888	76.3499	40.6423	61.1094	58.7761	38.029	66.6661	98.8589	75.7567	97.9099
Fisuc_0333	560.603	412.807	735.372	701.626	777.314	708.723	708.656	681.092	984.296	787.964
Fisuc_0334	38.5736	24.5872	54.6131	29.423	23.5104	24.2003	12.5983	14.9438	13.528	10.7748
Fisuc_0335	2.57157	3.8822	7.62043	27.1597	14.694	10.3716	164.828	194.269	207.79	196.757
Fisuc_0336	128.579	156.582	100.336	92.7957	69.0619	105.444	147.505	156.91	125.54	130.234
Fisuc_0337	54.0031	62.1152	71.1241	56.5828	42.6127	58.7722	57.7423	65.5227	56.2764	53.4054
Fisuc_0338	212.155	320.928	163.839	92.7957	105.797	138.287	169.552	183.923	164.5	153.189
Fisuc_0339	74.5756	108.702	60.9635	31.6863	35.2657	38.029	52.493	62.6489	41.6662	39.3513
Fisuc_0341	223.727	201.874	298.467	291.967	301.227	330.161	501.833	623.041	690.468	534.054
Fisuc_0343	0	0	0	0	0	0	5.77423	5.17285	4.32895	5.15315
Fisuc_0344	334.305	399.866	420.394	602.041	611.271	587.722	816.266	745.465	887.435	923.82
Fisuc_0345	203.154	217.403	295.927	454.925	443.76	490.92	509.707	477.626	574.669	489.081
Fisuc_0346	200.583	174.699	302.277	377.973	423.188	404.491	576.898	590.854	677.481	521.874
Fisuc_0347	59.1462	47.8804	35.562	38.4763	45.5515	27.6575	40.4196	34.4856	39.5017	38.4144
Fisuc_0348	47.5741	19.411	43.1825	97.3223	73.4701	67.4151	120.209	129.896	116.882	85.7297
Fisuc_0349	156.866	103.525	128.277	153.905	174.859	209.16	127.033	102.307	122.293	120.865
Fisuc_0350	93.8624	89.2905	105.416	117.692	92.5724	84.7011	85.0387	81.616	80.0856	71.2072
Fisuc_0351	56.5746	54.3508	63.5036	58.8461	72.0007	48.4006	62.9916	66.6723	76.8389	56.2162
Fisuc_0352	55.2888	23.2932	58.4233	67.8993	54.3679	43.2148	30.9709	27.0138	48.7007	33.7297
Fisuc_0353	24.43	19.411	26.6715	47.5295	48.4903	36.3005	27.2964	20.6914	29.2204	30.9189
Fisuc_0354	36.002	38.822	87.635	101.849	86.6947	74.3295	48.2936	63.7984	69.2633	55.2793
Fisuc_0355	273.873	298.929	364.511	334.97	376.167	388.933	270.339	301.175	329	346.667
Fisuc_0356	997.771	1005.49	716.321	685.783	677.395	629.208	342.779	339.109	296.533	366.811
Fisuc_0357	109.292	165.64	77.4744	63.3727	61.7149	65.6865	139.106	72.4199	79.0034	55.7477
Fisuc_0358	194.154	236.814	184.16	135.799	152.818	179.774	106.036	113.803	100.107	85.7297
Fisuc_0359	16.7152	20.7051	24.1314	2.26331	13.2246	12.1002	39.3698	44.2566	41.1251	38.4144
Fisuc_0360	621.035	703.972	561.372	525.088	543.679	561.793	224.67	239.675	219.153	219.712
Fisuc_0361	596.605	601.741	527.08	439.082	412.902	456.349	442.516	462.682	398.805	346.667
Fisuc_0362	389.593	109.996	373.401	61.1094	64.6537	55.315	30.4459	40.2333	38.4195	42.1622
Fisuc_0363	320.161	345.516	284.496	203.698	198.369	197.06	196.849	209.213	152.596	161.153
Fisuc_0364	151.723	161.758	135.898	178.802	170.451	127.916	202.098	263.815	255.949	180.829
Fisuc_0365	46.2883	54.3508	58.4233	45.2662	52.8985	25.9289	44.6191	50.0042	47.0774	47.7838
Fisuc_0366	3.85736	14.2347	20.3212	6.78993	13.2246	15.5573	18.8975	12.6447	15.6925	14.0541
Fisuc_0367	25.7157	19.411	17.781	13.5799	27.9186	24.2003	37.795	31.6118	40.0428	43.0991
Fisuc_0368	104.149	134.583	175.27	135.799	158.695	127.916	207.872	179.325	221.318	183.171
Fisuc_0369	455.169	406.337	504.219	377.973	327.677	402.762	280.313	324.74	286.252	292.793
Fisuc_0371	32.1447	21.9991	31.7518	9.05324	20.5716	17.2859	18.8975	9.77093	20.0214	18.2703
Fisuc_0372	190.296	265.283	208.292	169.748	198.369	197.06	122.834	136.793	112.553	94.1622
Fisuc_0373	129.864	121.642	209.562	104.112	192.492	228.174	329.131	346.006	381.489	325.586
Fisuc_0374	478.313	467.158	509.299	233.121	454.045	484.006	669.811	624.765	740.251	586.522
Fisuc_0375	37.2878	21.9991	20.3212	22.6331	22.041	19.0145	14.698	17.8176	14.6102	19.6757
Fisuc_0376	82.2904	111.29	93.9854	86.0058	67.5925	95.0726	76.6398	98.2841	93.0725	75.8919
Fisuc_0377	1401.51	995.137	1254.83	1582.05	1478.22	1197.91	511.807	529.929	575.21	527.964
Fisuc_0378	84.8619	98.349	76.2043	40.7396	27.9186	34.5719	67.191	82.1908	63.8521	48.7207
Fisuc_0379	3.85736	12.9407	16.5109	6.78993	4.40821	6.91437	5.77423	12.6447	5.95231	10.3063
Fisuc_0381	700.754	895.493	619.795	391.553	437.882	392.391	305.509	323.59	259.737	227.207
Fisuc_0382	1040.2	916.199	1010.98	755.946	746.456	859.111	632.541	708.68	699.126	708.324
Fisuc_0383	41.1452	45.2923	41.9124	43.0029	32.3269	27.6575	49.8684	58.0508	56.2764	48.7207
Fisuc_0384	14.1437	25.8813	20.3212	9.05324	8.81641	13.8287	350.653	274.736	333.329	319.964
Fisuc_0385	1.28579	0	1.27007	2.26331	0	0	50.3933	44.8313	53.5708	56.6847
Fisuc_0386	11.5721	9.05846	12.7007	22.6331	27.9186	24.2003	9.97367	13.7943	8.11679	16.8649
Fisuc_0387	106.72	60.8211	96.5255	129.009	89.6335	117.544	55.1177	55.177	51.4063	56.2162
Fisuc_0388	7.71472	11.6466	10.1606	18.1065	11.7552	12.1002	7.34902	9.19617	10.2813	14.991
Fisuc_0389	209.583	41.4101	167.65	47.5295	29.388	41.4862	16.7978	20.6914	12.9869	15.4595
Fisuc_0390	68.1467	63.4092	118.117	43.0029	54.3679	65.6865	88.7132	109.205	109.847	76.8288
Fisuc_0391	360.02	394.69	337.839	255.754	276.248	392.391	324.932	322.441	303.027	265.622
Fisuc_0392	659.609	679.384	839.518	310.074	361.473	466.72	216.271	263.24	244.045	183.64
Fisuc_0393	1019.63	807.497	1082.1	1176.92	902.213	909.24	516.531	547.172	504.323	557.477
Fisuc_0394	492.456	445.159	519.46	651.833	573.067	442.52	323.882	310.371	307.356	310.126
Fisuc_0395	210.869	159.17	275.606	321.39	279.186	290.404	351.703	359.8	400.969	359.315
Fisuc_0396	4083.66	4601.7	7158.13	5461.37	5735.08	6459.75	3065.07	4725.11	5083.81	3711.21
Fisuc_0397	546.459	606.917	615.985	452.662	426.127	388.933	420.994	383.94	426.402	297.009
Fisuc_0398	56.5746	56.9389	34.292	58.8461	39.6739	50.1292	50.9182	51.1537	51.4063	55.2793
Fisuc_0399	47.5741	64.7033	63.5036	70.1626	48.4903	62.2293	225.72	223.007	228.352	141.009
Fisuc_0400	248.157	384.338	204.482	217.278	177.798	224.717	195.274	181.624	139.609	147.099
Fisuc_0401	218.584	191.522	218.452	192.381	149.879	159.031	92.3877	83.9151	93.6136	90.4144
Fisuc_0402	57.8604	69.8795	53.343	43.0029	47.0209	36.3005	44.0941	45.4061	31.926	38.8829
Fisuc_0403	70.7183	104.819	67.3138	45.2662	52.8985	53.5864	43.0443	52.3032	39.5017	30.4504
Fisuc_0404	102.863	94.4668	115.577	251.227	168.981	165.945	130.708	107.48	103.354	138.198
Fisuc_0405	123.436	139.759	147.328	176.538	211.594	217.803	212.072	177.026	201.296	222.522
Fisuc_0406	5.14315	14.2347	7.62043	13.5799	10.2858	5.18578	11.5485	9.19617	11.9046	9.83784
Fisuc_0407	7.71472	7.76439	10.1606	22.6331	29.388	19.0145	34.1205	31.0371	36.255	35.6036
Fisuc_0408	3.85736	5.17626	7.62043	9.05324	8.81641	1.72859	15.7479	11.4952	11.3635	12.1802
Fisuc_0411	78.433	75.0558	91.4452	63.3727	70.5313	65.6865	55.1177	61.4994	64.3932	65.5856
Fisuc_0412	21.8584	25.8813	27.9416	70.1626	52.8985	53.5864	57.2174	59.2004	78.4623	64.6486
Fisuc_0413	41.1452	41.4101	46.9927	36.213	38.2045	34.5719	26.7714	31.6118	27.5971	23.4234
Fisuc_0414	1392.51	1164.66	1440.26	1380.62	1360.67	1324.1	896.581	909.272	907.998	750.018
Fisuc_0415	30.8589	21.9991	13.9708	15.8432	17.6328	12.1002	28.3462	31.0371	22.727	22.018
Fisuc_0416	41.1452	43.9982	41.9124	65.636	61.7149	62.2293	36.7451	37.3595	45.9951	45.9099
Fisuc_0417	556.746	618.563	670.598	615.62	814.049	649.951	615.743	604.074	683.975	631.495
Fisuc_0418	55.2888	54.3508	77.4744	65.636	85.2253	51.8578	55.1177	59.7751	51.4063	63.7117
Fisuc_0421	70.7183	47.8804	86.3649	49.7928	69.0619	69.1437	57.2174	58.0508	64.3932	56.2162
Fisuc_0422	100.291	138.465	96.5255	149.378	120.491	146.93	89.2381	124.723	109.847	80.1081
Fisuc_0423	37.2878	31.0576	21.5912	13.5799	14.694	22.4717	15.223	14.369	11.3635	14.0541
Fisuc_0424	33.4305	38.822	27.9416	18.1065	22.041	24.2003	37.795	33.3361	42.2073	37.9459
Fisuc_0425	82.2904	73.7617	119.387	31.6863	77.8783	65.6865	95.0123	101.733	101.189	98.3784
Fisuc_0426	348.448	421.865	327.679	416.449	376.167	388.933	256.166	239.675	239.716	255.784
Fisuc_0427	91.2909	54.3508	134.628	90.5324	130.777	152.116	128.608	135.644	178.569	113.838
Fisuc_0428	155.58	131.995	207.022	115.429	129.307	122.73	68.2409	61.4994	57.8998	73.0811
Fisuc_0429	9.00051	5.17626	16.5109	6.78993	14.694	5.18578	75.065	74.7189	58.982	64.1802
Fisuc_0430	108.006	141.053	105.416	149.378	124.899	100.258	105.511	117.826	93.6136	81.5135
Fisuc_0431	50.1457	54.3508	35.562	43.0029	33.7963	43.2148	33.5955	37.3595	42.2073	33.7297
Fisuc_0432	66.8609	109.996	83.8248	83.7425	55.8373	76.0581	54.0678	55.7518	47.6185	43.5676
Fisuc_0433	612.035	526.685	703.62	565.828	568.659	637.851	471.912	464.407	437.765	574.811
Fisuc_0434	133.722	139.759	137.168	119.955	94.0418	148.659	171.127	124.148	131.492	148.504
Fisuc_0435	55.2888	47.8804	57.1533	74.6892	44.0821	44.9434	40.4196	37.3595	34.0905	43.5676
Fisuc_0436	78.433	93.1727	120.657	185.591	152.818	146.93	190.55	122.424	148.808	170.054
Fisuc_0437	129.864	91.8787	121.927	119.955	117.552	98.5298	274.013	225.306	226.729	222.991
Fisuc_0438	115.721	188.934	124.467	124.482	104.328	129.644	100.787	114.377	115.8	143.351
Fisuc_0439	14.1437	16.8229	8.89051	6.78993	16.1634	17.2859	16.7978	8.62141	9.74015	13.5856
Fisuc_0440	10.2863	7.76439	15.2409	6.78993	4.40821	6.91437	4.72437	5.74761	9.74015	5.62162
Fisuc_0441	28.2873	34.9398	29.2117	24.8964	22.041	27.6575	36.7451	39.0837	36.255	29.982
Fisuc_0442	291.874	353.28	340.379	174.275	192.492	184.959	157.479	156.335	149.89	118.523
Fisuc_0443	45.0025	51.7626	92.7153	49.7928	51.4291	65.6865	87.1384	67.247	87.1202	52.9369
Fisuc_0444	244.3	273.048	236.233	289.704	324.738	295.589	280.838	314.394	280.3	350.883
Fisuc_0445	9.00051	6.47033	5.08029	9.05324	7.34701	8.64296	11.0235	21.8409	18.9392	19.2072
Fisuc_0446	75.8614	116.466	67.3138	36.213	35.2657	43.2148	47.2437	44.8313	43.8307	31.3874
Fisuc_0447	29.5731	34.9398	26.6715	27.1597	29.388	22.4717	16.2728	13.7943	23.2681	22.955
Fisuc_0448	42.431	54.3508	68.5839	74.6892	83.7559	76.0581	75.065	74.7189	84.9557	82.9189
Fisuc_0449	29.5731	29.7635	26.6715	29.423	32.3269	41.4862	41.9944	43.6818	60.0642	55.2793
Fisuc_0450	57.8604	64.7033	76.2043	58.8461	83.7559	72.6009	98.6869	110.929	127.704	106.342
Fisuc_0451	30.8589	24.5872	35.562	29.423	47.0209	41.4862	29.921	33.3361	31.926	65.5856
Fisuc_0452	7.71472	7.76439	6.35036	9.05324	7.34701	13.8287	20.4723	21.2661	12.9869	22.955
Fisuc_0453	50.1457	106.113	39.3722	97.3223	66.1231	77.7867	91.8628	76.4432	81.1679	82.9189
Fisuc_0454	54.0031	81.5261	58.4233	36.213	33.7963	31.1147	37.27	51.1537	45.9951	37.4775
Fisuc_0455	888.479	1472.65	817.927	660.887	705.313	684.523	1502.35	1358.73	1244.03	1518.77
Fisuc_0456	55.2888	156.582	76.2043	36.213	95.5112	86.4296	99.2118	106.906	96.8603	102.595
Fisuc_0457	320.161	464.57	237.504	187.855	199.839	235.089	298.16	271.287	258.114	245.946
Fisuc_0458	51.4315	59.527	57.1533	95.059	72.0007	93.344	66.6661	87.3636	66.0165	80.5766
Fisuc_0459	65.5751	172.111	52.073	74.6892	123.43	126.187	366.401	368.422	353.351	362.595
Fisuc_0460	276.444	348.104	269.255	353.076	424.657	385.476	297.635	248.871	275.43	285.766
Fisuc_0461	83.5762	120.348	118.117	117.692	127.838	98.5298	57.2174	68.9713	73.5922	59.964
Fisuc_0462	142.722	190.228	165.109	79.2159	130.777	108.901	88.7132	93.686	78.4623	72.1441
Fisuc_0463	624.892	606.917	580.423	592.987	534.862	522.035	347.504	389.113	346.316	276.865
Fisuc_0464	174.867	172.111	229.883	169.748	132.246	179.774	145.931	159.783	143.397	170.523
Fisuc_0465	7.71472	7.76439	7.62043	4.52662	7.34701	3.45719	9.44874	3.44856	10.2813	11.7117
Fisuc_0466	41.1452	34.9398	30.4817	56.5828	36.7351	48.4006	32.0207	26.439	22.727	22.4865
Fisuc_0467	23.1442	42.7042	11.4307	18.1065	16.1634	15.5573	23.6219	15.5185	16.7747	19.2072
Fisuc_0468	51.4315	68.5855	44.4525	72.4259	67.5925	76.0581	76.1149	47.1304	58.4409	67.9279
Fisuc_0469	63.0036	109.996	60.9635	104.112	110.205	110.63	110.76	104.606	94.6959	78.7027
Fisuc_0470	33.4305	68.5855	29.2117	56.5828	45.5515	44.9434	46.7188	35.0604	35.7139	32.7928
Fisuc_0471	255.872	126.818	281.956	63.3727	64.6537	63.9579	53.0179	60.3499	48.1596	52.9369
Fisuc_0472	32.1447	16.8229	29.2117	24.8964	17.6328	31.1147	48.2936	36.2099	41.1251	30.9189
Fisuc_0473	25.7157	7.76439	15.2409	13.5799	8.81641	6.91437	9.97367	14.369	16.7747	12.6486
Fisuc_0474	111.863	104.819	153.679	54.3194	73.4701	67.4151	30.9709	37.9342	26.5148	17.8018
Fisuc_0475	1419.51	1899.69	1325.96	955.117	958.05	1037.16	909.704	835.127	765.684	766.414
Fisuc_0476	69.4325	72.4677	53.343	83.7425	73.4701	74.3295	55.6426	57.4761	43.2895	51.5315
Fisuc_0477	70.7183	51.7626	31.7518	11.3166	16.1634	15.5573	24.1468	28.738	37.3372	23.8919
Fisuc_0478	16.7152	7.76439	16.5109	22.6331	8.81641	10.3716	59.3171	59.2004	67.0988	53.4054
Fisuc_0479	308.589	251.049	281.956	210.488	221.88	257.56	244.617	268.988	252.703	315.748
Fisuc_0480	100.291	97.0549	81.2846	36.213	49.9597	51.8578	104.461	91.9617	86.038	101.658
Fisuc_0481	213.441	204.462	160.029	199.171	240.982	212.617	220.471	186.797	207.79	220.649
Fisuc_0482	403.737	471.04	379.752	291.967	330.616	331.89	194.749	233.928	200.755	198.631
Fisuc_0483	2680.87	2607.54	2980.86	3281.8	3544.2	3476.2	3301.29	3495.7	3877.66	3265.22
Fisuc_0484	153.009	173.405	95.2554	129.009	95.5112	69.1437	116.01	78.7422	75.2156	69.8018
Fisuc_0485	64.2893	160.464	72.3941	83.7425	54.3679	58.7722	44.0941	34.4856	36.7961	30.9189
Fisuc_0486	1647.09	2648.95	1023.68	755.946	975.683	1014.68	763.773	690.862	635.815	781.405
Fisuc_0487	12.8579	9.05846	20.3212	18.1065	27.9186	24.2003	23.6219	25.2895	30.8438	31.3874
Fisuc_0488	25.7157	14.2347	12.7007	18.1065	14.694	22.4717	34.1205	39.0837	35.7139	48.2522
Fisuc_0489	174.867	188.934	134.628	162.958	188.084	235.089	108.661	104.032	102.813	99.7838
Fisuc_0490	424.31	460.687	541.051	359.866	470.209	466.72	311.808	338.534	333.329	303.099
Fisuc_0491	30.8589	31.0576	39.3722	29.423	41.1433	41.4862	53.5429	56.3266	60.6054	43.5676
Fisuc_0492	10.2863	24.5872	17.781	15.8432	14.694	12.1002	22.572	24.14	20.5625	25.7658
Fisuc_0493	66.8609	24.5872	87.635	27.1597	16.1634	24.2003	19.9473	34.4856	27.056	28.1081
Fisuc_0494	61.7178	59.527	82.5547	52.0561	60.2455	63.9579	36.2202	58.0508	52.4886	46.3784
Fisuc_0495	315.018	208.345	212.102	181.065	102.858	133.102	19.4224	18.3923	19.4803	22.955
Fisuc_0496	126.007	97.0549	93.9854	52.0561	66.1231	46.672	15.223	6.89713	9.19903	9.83784
Fisuc_0497	176.153	81.5261	208.292	88.2691	83.7559	41.4862	45.6689	32.7614	35.7139	33.2613
Fisuc_0498	11.5721	3.8822	11.4307	2.26331	10.2858	13.8287	12.0734	13.2195	15.6925	13.5856
Fisuc_0500	534.887	581.036	514.379	506.982	518.699	523.764	285.562	308.647	295.992	237.513
Fisuc_0501	497.6	615.975	475.007	416.449	408.494	464.992	489.235	423.599	404.757	334.955
Fisuc_0502	27.0015	32.3516	24.1314	56.5828	36.7351	55.315	36.2202	35.0604	38.9606	39.8198
Fisuc_0503	137.579	109.996	174	235.384	323.269	312.875	281.363	241.4	271.101	283.892
Fisuc_0504	105.435	106.113	124.467	285.177	217.472	193.602	154.854	114.952	150.972	111.964
Fisuc_0505	48.8599	68.5855	48.2628	43.0029	45.5515	57.0436	36.7451	40.808	36.7961	30.9189
Fisuc_0506	101.577	95.7609	115.577	108.639	142.532	133.102	79.2644	78.7422	78.4623	89.009
Fisuc_0507	106.72	120.348	157.489	140.325	117.552	107.173	175.327	166.106	249.456	177.55
Fisuc_0508	23.1442	27.1754	19.0511	31.6863	33.7963	41.4862	32.0207	24.14	23.2681	26.7027
Fisuc_0509	93.8624	113.878	60.9635	56.5828	63.1843	67.4151	62.4667	78.1675	63.8521	54.8108
Fisuc_0510	113.149	168.229	161.299	237.648	273.309	240.274	176.377	179.9	183.981	166.306
Fisuc_0511	100.291	113.878	138.438	366.656	286.533	340.533	179.001	214.961	243.504	206.595
Fisuc_0512	110.578	116.466	135.898	124.482	113.144	148.659	135.432	140.242	165.041	146.162
Fisuc_0513	401.166	370.103	473.737	495.665	570.128	566.978	466.663	494.869	556.812	487.676
Fisuc_0514	91.2909	58.233	74.9343	115.429	74.9395	101.987	72.9653	64.3732	67.0988	83.8558
Fisuc_0515	192.868	296.341	153.679	194.645	207.186	186.688	235.694	213.811	208.331	164.901
Fisuc_0516	25.7157	25.8813	17.781	13.5799	30.8575	25.9289	44.0941	34.4856	42.2073	44.973
Fisuc_0517	19.2868	21.9991	12.7007	4.52662	19.1022	13.8287	18.3726	14.9438	17.8569	20.1441
Fisuc_0518	117.007	172.111	91.4452	122.219	108.736	167.674	109.71	117.251	113.635	91.3513
Fisuc_0519	91.2909	152.7	82.5547	165.222	186.614	172.859	159.579	148.288	144.479	137.261
Fisuc_0520	144.008	188.934	111.766	129.009	142.532	122.73	229.919	213.236	197.509	205.189
Fisuc_0522	43.7168	53.0567	44.4525	83.7425	69.0619	81.2439	117.059	118.401	108.224	189.73
Fisuc_0523	20.5726	12.9407	54.6131	9.05324	2.9388	8.64296	4.19944	8.04665	7.03455	10.3063
Fisuc_0524	2.57157	5.17626	6.35036	15.8432	10.2858	15.5573	30.9709	29.8876	33.0083	24.8288
Fisuc_0525	65.5751	107.407	76.2043	131.272	144.001	127.916	105.511	108.055	103.354	130.234
Fisuc_0526	18.001	31.0576	20.3212	36.213	23.5104	36.3005	22.0471	23.5652	11.3635	20.6126
Fisuc_0527	21.8584	24.5872	20.3212	11.3166	19.1022	19.0145	15.223	14.369	18.3981	14.0541
Fisuc_0528	91.2909	95.7609	129.547	110.902	163.104	122.73	163.778	163.232	178.569	152.721
Fisuc_0530	87.4335	254.931	67.3138	56.5828	51.4291	51.8578	152.755	118.401	135.28	123.676
Fisuc_0531	9.00051	6.47033	8.89051	6.78993	7.34701	5.18578	11.0235	12.6447	10.2813	18.2703
Fisuc_0532	39.8594	27.1754	41.9124	33.9497	17.6328	13.8287	15.7479	16.6681	20.0214	14.5225
Fisuc_0533	16.7152	12.9407	22.8613	18.1065	16.1634	12.1002	14.698	11.4952	8.65791	16.3964
Fisuc_0534	267.444	385.632	213.372	217.278	173.389	176.316	173.227	163.807	165.041	111.027
Fisuc_0539	1.28579	2.58813	0	0	0	0	9.44874	9.77093	9.74015	11.7117
Fisuc_0540	7010.11	595.27	6995.56	10277.7	8967.76	7279.1	2641.45	4991.8	8172.52	9996.65
Fisuc_0541	889.765	62.1152	783.635	1502.84	697.966	613.651	186.875	369.571	481.055	631.495
Fisuc_0542	27.0015	21.9991	31.7518	4.52662	14.694	12.1002	16.7978	14.9438	17.8569	18.2703
Fisuc_0543	19.2868	9.05846	22.8613	15.8432	16.1634	10.3716	19.9473	25.2895	27.5971	33.2613
Fisuc_0544	11.5721	6.47033	7.62043	4.52662	10.2858	3.45719	11.0235	11.4952	8.65791	14.0541
Fisuc_0545	23.1442	19.411	13.9708	9.05324	5.87761	13.8287	4.19944	3.44856	1.62336	7.49549
Fisuc_0547	108.006	135.877	115.577	108.639	113.144	121.002	117.584	125.298	98.4837	94.1622
Fisuc_0548	117.007	113.878	91.4452	172.012	141.063	136.559	97.1121	97.1346	107.683	98.8468
Fisuc_0549	311.16	218.697	281.956	285.177	311.513	224.717	154.329	173.003	164.5	161.622
Fisuc_0550	83.5762	58.233	101.606	104.112	111.675	114.087	216.271	256.343	234.305	216.432
Fisuc_0551	74.5756	67.2914	64.7737	101.849	133.716	91.6154	79.2644	64.3732	73.5922	82.4504
Fisuc_0552	149.151	119.054	160.029	196.908	223.349	171.131	130.708	140.816	141.773	139.604
Fisuc_0553	43.7168	50.4686	27.9416	22.6331	41.1433	41.4862	32.5457	35.6352	30.3027	41.6937
Fisuc_0554	47.5741	43.9982	39.3722	29.423	29.388	38.029	32.0207	39.6585	28.1382	37.009
Fisuc_0555	600.463	716.912	628.686	561.301	614.21	651.68	728.078	647.755	834.947	822.162
Fisuc_0556	529.744	521.508	422.934	642.78	612.741	624.022	284.512	302.899	288.417	290.45
Fisuc_0557	293.159	309.282	361.971	545.458	683.272	639.579	472.437	494.869	615.253	690.522
Fisuc_0558	33.4305	32.3516	33.0219	58.8461	48.4903	43.2148	97.637	89.6627	106.6	118.054
Fisuc_0559	68.1467	82.8202	49.5328	72.4259	76.4089	81.2439	120.734	96.5598	135.28	111.495
Fisuc_0560	133.722	82.8202	139.708	101.849	114.613	117.544	76.1149	72.9946	81.1679	96.036
Fisuc_0562	653.18	623.74	694.73	246.701	233.635	273.118	212.597	218.409	191.015	182.703
Fisuc_0563	334.305	311.87	262.905	246.701	161.634	181.502	247.767	221.858	211.036	219.712
Fisuc_0564	96.434	130.701	97.7956	76.9526	98.45	96.8012	148.03	100.583	115.258	116.18
Fisuc_0565	259.729	304.105	271.795	172.012	151.348	209.16	203.673	179.9	181.816	141.477
Fisuc_0566	176.153	194.11	127.007	104.112	66.1231	91.6154	108.136	109.779	95.7781	82.9189
Fisuc_0567	171.01	139.759	143.518	122.219	94.0418	89.8868	150.655	109.205	133.656	131.64
Fisuc_0568	187.725	222.579	189.241	129.009	121.96	114.087	117.059	135.069	123.916	105.405
Fisuc_0569	177.439	163.052	171.46	144.852	110.205	101.987	130.183	120.125	147.184	111.495
Fisuc_0570	502.743	416.689	400.073	339.497	337.963	266.203	569.024	550.621	643.932	543.423
Fisuc_0571	11.5721	6.47033	10.1606	11.3166	4.40821	5.18578	26.2465	21.8409	31.926	35.1351
Fisuc_0572	174.867	147.523	99.0656	95.059	61.7149	55.315	92.3877	99.4336	85.4968	75.8919
Fisuc_0573	207.012	156.582	133.358	142.589	135.185	140.016	958.522	702.932	730.511	468
Fisuc_0574	36.002	11.6466	24.1314	4.52662	7.34701	10.3716	8.92381	10.9205	8.65791	16.8649
Fisuc_0575	298.303	383.043	153.679	106.376	114.613	119.273	295.011	273.586	245.668	230.955
Fisuc_0576	38.5736	76.3499	8.89051	33.9497	36.7351	24.2003	93.9625	101.733	57.3586	83.8558
Fisuc_0577	46.2883	73.7617	48.2628	31.6863	41.1433	25.9289	133.332	129.896	119.046	100.252
Fisuc_0578	762.472	1125.84	497.868	918.904	969.806	791.696	2350.11	1808.77	2473.46	2040.65
Fisuc_0579	802.331	978.314	1421.21	1380.62	1475.28	1552.28	1525.45	1696.12	1414.49	1398.38
Fisuc_0580	801.045	521.508	739.182	737.839	711.191	603.279	697.107	607.522	782.458	856.36
Fisuc_0581	279.016	499.509	255.285	242.174	235.104	229.903	349.078	340.258	316.014	351.82
Fisuc_0582	15.4294	21.9991	45.7226	36.213	61.7149	60.5008	121.784	129.896	93.6136	165.369
Fisuc_0583	142.722	116.466	161.299	174.275	180.736	148.659	98.6869	101.733	95.7781	118.991
Fisuc_0584	11.5721	21.9991	13.9708	2.26331	7.34701	6.91437	5.77423	10.3457	5.95231	12.6486
Fisuc_0585	63.0036	82.8202	74.9343	47.5295	48.4903	48.4006	36.7451	41.3828	34.0905	38.4144
Fisuc_0586	18.001	9.05846	15.2409	11.3166	14.694	10.3716	13.1233	7.47189	11.9046	11.7117
Fisuc_0588	30.8589	21.9991	38.1022	15.8432	17.6328	12.1002	17.8476	10.3457	11.3635	16.8649
Fisuc_0589	106.72	67.2914	116.847	72.4259	102.858	98.5298	109.71	112.078	114.717	96.973
Fisuc_0590	176.153	219.991	162.569	255.754	265.962	254.103	268.764	302.899	276.512	242.667
Fisuc_0591	194.154	188.934	182.89	262.544	296.819	292.132	222.57	215.535	231.599	206.126
Fisuc_0592	12.8579	29.7635	12.7007	6.78993	7.34701	15.5573	18.8975	16.6681	16.7747	24.3604
Fisuc_0593	97.7198	112.584	93.9854	47.5295	83.7559	100.258	60.8919	64.948	60.6054	79.1712
Fisuc_0594	43.7168	29.7635	54.6131	56.5828	67.5925	67.4151	45.6689	56.9013	54.653	71.6757
Fisuc_0595	201.869	183.757	236.233	187.855	214.533	172.859	185.3	168.98	174.24	182.703
Fisuc_0596	75.8614	97.0549	72.3941	67.8993	80.8171	44.9434	110.76	112.078	115.258	105.405
Fisuc_0597	126.007	89.2905	105.416	135.799	116.083	98.5298	51.4431	43.6818	63.3109	74.9549
Fisuc_0598	37.2878	33.6457	24.1314	11.3166	17.6328	13.8287	14.698	12.07	17.3158	21.0811
Fisuc_0599	39.8594	23.2932	53.343	40.7396	41.1433	38.029	42.5193	33.9109	44.3718	38.8829
Fisuc_0600	1049.2	238.108	1887.33	1265.19	909.56	992.212	152.23	186.797	254.326	183.171
Fisuc_0601	183.868	164.346	231.153	181.065	182.206	184.959	156.429	152.886	147.184	169.117
Fisuc_0602	7.71472	7.76439	6.35036	11.3166	11.7552	15.5573	11.0235	6.89713	10.2813	7.96396
Fisuc_0603	5.14315	3.8822	10.1606	11.3166	8.81641	5.18578	8.92381	10.3457	9.19903	5.62162
Fisuc_0604	10.2863	14.2347	12.7007	20.3698	10.2858	13.8287	10.4986	5.74761	12.4457	13.1171
Fisuc_0605	32.1447	19.411	34.292	40.7396	22.041	24.2003	18.3726	14.369	18.3981	31.8559
Fisuc_0606	47.5741	33.6457	31.7518	49.7928	49.9597	39.7576	138.582	139.667	120.128	133.045
Fisuc_0607	43.7168	45.2923	26.6715	52.0561	47.0209	50.1292	61.4168	54.6023	61.6876	74.4865
Fisuc_0608	151.723	161.758	185.431	140.325	116.083	195.331	143.306	115.527	130.41	124.613
Fisuc_0609	837.047	960.197	1367.87	925.694	1300.42	1441.65	830.439	1253.55	1183.97	1002.52
Fisuc_0610	65.5751	28.4694	86.3649	52.0561	38.2045	51.8578	34.6454	43.6818	36.255	46.3784
Fisuc_0611	10.2863	9.05846	24.1314	18.1065	11.7552	5.18578	8.92381	8.04665	9.19903	8.9009
Fisuc_0612	33.4305	14.2347	45.7226	33.9497	24.9798	25.9289	14.698	17.2428	21.1036	20.6126
Fisuc_0613	23.1442	14.2347	26.6715	22.6331	20.5716	15.5573	18.8975	20.1166	12.9869	16.3964
Fisuc_0614	45.0025	23.2932	46.9927	22.6331	27.9186	27.6575	30.4459	31.6118	30.3027	26.2342
Fisuc_0615	306.017	419.277	514.379	581.671	606.863	764.038	1077.68	970.771	1032.46	912.576
Fisuc_0616	9.00051	14.2347	11.4307	24.8964	17.6328	15.5573	15.7479	18.3923	22.727	18.7387
Fisuc_0617	360.02	363.632	430.555	321.39	311.513	324.975	229.394	237.376	250.538	217.369
Fisuc_0618	843.476	678.09	1163.39	1011.7	1181.4	1199.64	931.751	975.369	1069.79	993.622
Fisuc_0619	47.5741	42.7042	31.7518	22.6331	20.5716	22.4717	14.1731	17.8176	19.4803	20.6126
Fisuc_0620	897.479	1383.36	748.073	975.487	833.151	798.61	486.61	443.715	391.229	334.018
Fisuc_0621	45.0025	86.7024	35.562	45.2662	42.6127	38.029	51.9681	33.9109	24.3504	37.9459
Fisuc_0622	39.8594	45.2923	26.6715	45.2662	49.9597	34.5719	41.9944	25.8642	30.8438	32.3243
Fisuc_0623	25.7157	27.1754	20.3212	11.3166	14.694	13.8287	18.3726	20.1166	14.0691	18.7387
Fisuc_0624	38.5736	54.3508	41.9124	43.0029	42.6127	31.1147	76.1149	55.7518	43.2895	50.5946
Fisuc_0625	37.2878	46.5864	44.4525	40.7396	47.0209	46.672	84.5137	67.247	73.0511	59.964
Fisuc_0626	60.432	125.524	110.496	95.059	101.389	107.173	31.4958	22.9904	36.7961	42.1622
Fisuc_0627	27.0015	20.7051	27.9416	36.213	39.6739	39.7576	14.698	21.8409	19.4803	12.6486
Fisuc_0628	168.438	109.996	237.504	237.648	220.41	233.36	215.746	232.778	318.719	251.568
Fisuc_0629	73.2899	41.4101	74.9343	108.639	111.675	129.644	85.5636	70.1208	78.4623	94.1622
Fisuc_0630	162.009	133.289	121.927	144.852	180.736	157.302	117.059	130.471	139.068	130.234
Fisuc_0631	68.1467	90.5846	30.4817	56.5828	69.0619	62.2293	47.2437	39.6585	49.783	71.6757
Fisuc_0632	145.294	146.229	143.518	160.695	180.736	193.602	212.072	240.25	226.188	295.604
Fisuc_0633	709.754	852.789	642.657	1111.29	739.109	741.566	317.058	286.231	291.663	350.414
Fisuc_0634	146.58	120.348	185.431	108.639	146.94	150.388	141.731	117.826	141.773	137.73
Fisuc_0635	60.432	75.0558	92.7153	97.3223	80.8171	70.8723	43.5692	61.4994	39.5017	36.5405
Fisuc_0636	1113.49	1479.12	1179.9	1032.07	1082.95	1147.79	468.238	475.902	428.025	453.477
Fisuc_0637	162.009	115.172	161.299	187.855	129.307	152.116	107.611	106.331	129.869	137.261
Fisuc_0638	41.1452	49.1745	50.8029	31.6863	33.7963	50.1292	34.6454	29.3128	36.7961	40.7568
Fisuc_0639	3.85736	1.29407	6.35036	2.26331	5.87761	6.91437	8.39888	13.2195	7.57567	8.43243
Fisuc_0640	624.892	735.029	533.43	583.934	508.413	497.835	461.938	479.35	468.609	441.297
Fisuc_0641	338.162	307.988	543.591	414.186	514.291	527.221	810.492	823.057	917.738	696.613
Fisuc_0642	24.43	32.3516	31.7518	18.1065	17.6328	12.1002	25.7216	26.439	25.4326	40.7568
Fisuc_0643	73.2899	67.2914	91.4452	40.7396	61.7149	88.1582	229.394	269.563	265.148	304.504
Fisuc_0644	362.592	383.043	346.73	187.855	251.268	235.089	214.171	213.236	196.967	214.559
Fisuc_0645	10.2863	1.29407	5.08029	4.52662	2.9388	6.91437	8.92381	11.4952	13.528	9.36937
Fisuc_0646	180.01	116.466	220.993	110.902	154.287	126.187	198.424	236.227	249.456	242.198
Fisuc_0647	18.001	5.17626	11.4307	6.78993	10.2858	6.91437	9.44874	6.32237	4.32895	6.09009
Fisuc_0648	119.578	170.817	77.4744	83.7425	107.266	70.8723	129.658	103.457	129.869	116.18
Fisuc_0649	232.727	235.52	201.942	178.802	185.145	179.774	220.996	205.19	205.625	183.64
Fisuc_0650	0	7.76439	5.08029	6.78993	2.9388	6.91437	11.0235	12.6447	12.9869	15.4595
Fisuc_0651	2.57157	6.47033	2.54014	9.05324	1.4694	10.3716	22.0471	15.5185	22.1859	21.5495
Fisuc_0652	93.8624	86.7024	102.876	147.115	121.96	115.816	156.954	186.222	191.015	212.216
Fisuc_0653	75.8614	80.2321	149.869	79.2159	92.5724	112.359	84.5137	91.387	91.4491	90.8829
Fisuc_0654	240.442	302.811	187.971	156.168	139.593	129.644	209.972	182.774	170.453	186.45
Fisuc_0655	154.294	310.576	110.496	76.9526	74.9395	95.0726	139.106	116.102	120.67	116.18
Fisuc_0656	569.604	328.693	789.985	228.594	288.003	238.546	140.156	155.185	170.453	148.973
Fisuc_0657	7581	3386.57	11190.6	239.911	1482.63	516.849	269.814	348.305	342.528	214.559
Fisuc_0658	6480.37	3581.97	8127.19	176.538	1065.32	371.647	144.356	198.292	237.551	101.189
Fisuc_0659	32.1447	25.8813	21.5912	18.1065	5.87761	27.6575	32.0207	31.0371	34.6316	27.6396
Fisuc_0660	109.292	97.0549	99.0656	110.902	76.4089	101.987	58.2672	59.2004	52.4886	59.4955
Fisuc_0661	43.7168	38.822	25.4014	29.423	35.2657	20.7431	31.4958	35.0604	28.1382	35.1351
Fisuc_0662	20.5726	25.8813	19.0511	22.6331	20.5716	13.8287	35.6952	26.439	34.6316	27.1712
Fisuc_0663	223.727	254.931	242.584	167.485	216.002	178.045	283.987	263.815	278.135	227.676
Fisuc_0664	289.302	271.754	288.306	441.346	418.78	484.006	366.926	450.612	400.969	373.369
Fisuc_0665	14.1437	23.2932	22.8613	24.8964	17.6328	19.0145	35.6952	32.7614	44.9129	29.5135
Fisuc_0666	3.85736	5.17626	2.54014	2.26331	5.87761	3.45719	7.87395	13.2195	10.2813	7.96396
Fisuc_0667	27.0015	36.2338	25.4014	40.7396	38.2045	36.3005	28.3462	31.0371	34.0905	24.8288
Fisuc_0668	261.015	322.222	298.467	316.863	301.227	209.16	292.386	318.417	268.395	288.108
Fisuc_0669	167.152	139.759	196.861	332.707	439.351	440.791	330.706	294.852	351.727	371.027
Fisuc_0670	106.72	107.407	135.898	208.225	160.165	186.688	213.122	195.993	217.53	186.45
Fisuc_0671	60.432	59.527	58.4233	40.7396	44.0821	46.672	39.3698	47.7051	38.4195	34.6667
Fisuc_0672	50.1457	60.8211	62.2335	45.2662	55.8373	43.2148	38.3199	32.1866	39.5017	38.4144
Fisuc_0673	228.87	208.345	176.54	271.597	258.615	212.617	163.253	162.083	175.864	170.054
Fisuc_0674	41.1452	24.5872	45.7226	63.3727	33.7963	55.315	32.5457	40.2333	45.9951	32.7928
Fisuc_0675	105.435	122.936	91.4452	54.3194	63.1843	63.9579	70.8656	67.8218	51.9474	76.8288
Fisuc_0676	24.43	40.116	40.6423	58.8461	33.7963	32.8433	34.6454	36.7847	47.0774	56.6847
Fisuc_0677	3.85736	10.3525	8.89051	9.05324	7.34701	6.91437	18.8975	14.369	20.0214	22.018
Fisuc_0678	75.8614	34.9398	67.3138	63.3727	77.8783	63.9579	49.3434	59.2004	68.7221	70.2703
Fisuc_0679	93.8624	45.2923	101.606	140.325	104.328	127.916	68.2409	54.6023	61.1465	75.4234
Fisuc_0680	192.868	199.286	161.299	267.071	268.901	283.489	228.345	279.909	247.833	273.117
Fisuc_0681	106.72	90.5846	106.686	215.014	210.125	167.674	139.106	146.564	133.656	146.631
Fisuc_0683	714.898	790.674	701.08	783.105	574.536	620.565	673.485	676.493	640.144	598.234
Fisuc_0684	81.0046	73.7617	72.3941	58.8461	58.7761	57.0436	66.1412	68.9713	86.5791	67.4595
Fisuc_0685	72.0041	47.8804	60.9635	95.059	66.1231	57.0436	45.6689	61.4994	53.0297	37.9459
Fisuc_0686	181.296	190.228	185.431	228.594	177.798	179.774	172.177	160.933	161.254	138.667
Fisuc_0687	25.7157	25.8813	46.9927	22.6331	41.1433	25.9289	37.27	28.738	25.9737	20.1441
Fisuc_0688	405.023	160.464	321.328	61.1094	80.8171	67.4151	58.7922	64.3732	60.6054	55.2793
Fisuc_0689	82.2904	75.0558	73.6642	29.423	39.6739	48.4006	24.6717	25.8642	31.926	35.6036
Fisuc_0690	1292.22	1495.94	1752.7	832.898	1391.52	1415.72	1548.02	1785.78	1752.14	1608.72
Fisuc_0691	24.43	34.9398	24.1314	20.3698	39.6739	27.6575	26.7714	32.1866	30.8438	30.9189
Fisuc_0692	144.008	190.228	137.168	138.062	113.144	126.187	93.9625	102.307	85.4968	93.6937
Fisuc_0693	21.8584	16.8229	21.5912	20.3698	10.2858	17.2859	21.5221	23.5652	26.5148	27.1712
Fisuc_0694	51.4315	55.6448	45.7226	38.4763	26.4492	24.2003	56.6924	47.1304	49.2418	51.5315
Fisuc_0695	84.8619	104.819	73.6642	86.0058	77.8783	72.6009	73.4902	90.2374	70.8866	79.1712
Fisuc_0696	298.303	437.394	283.226	199.171	158.695	203.974	409.445	358.076	298.157	337.766
Fisuc_0699	69.4325	55.6448	74.9343	54.3194	67.5925	57.0436	90.288	86.2141	116.341	104
Fisuc_0700	343.305	478.804	271.795	285.177	349.718	354.362	280.838	288.53	236.469	195.82
Fisuc_0701	253.3	147.523	243.854	124.482	102.858	131.373	74.5401	85.0646	84.4146	91.3513
Fisuc_0702	230.156	143.641	217.182	108.639	104.328	91.6154	103.936	94.8355	122.293	81.5135
Fisuc_0704	30.8589	33.6457	38.1022	36.213	44.0821	53.5864	87.1384	57.4761	78.4623	80.5766
Fisuc_0705	312.446	333.869	480.087	504.718	520.168	470.177	551.702	577.635	616.335	520.468
Fisuc_0706	54.0031	55.6448	67.3138	72.4259	76.4089	60.5008	104.986	109.779	126.081	113.838
Fisuc_0707	387.022	579.741	375.941	314.6	361.473	439.063	422.569	359.8	399.346	442.234
Fisuc_0708	66.8609	36.2338	39.3722	43.0029	48.4903	34.5719	25.7216	25.2895	25.4326	33.7297
Fisuc_0709	27.0015	20.7051	26.6715	45.2662	23.5104	34.5719	25.7216	16.6681	22.727	29.982
Fisuc_0710	50.1457	46.5864	29.2117	52.0561	42.6127	39.7576	34.1205	28.738	22.727	24.3604
Fisuc_0711	145.294	117.76	144.788	122.219	146.94	152.116	127.558	129.321	128.245	114.306
Fisuc_0712	64.2893	60.8211	50.8029	104.112	72.0007	62.2293	44.6191	44.8313	50.3241	39.3513
Fisuc_0713	46.2883	56.9389	46.9927	18.1065	27.9186	20.7431	31.4958	32.1866	31.926	40.2883
Fisuc_0714	489.885	676.796	519.46	685.783	764.089	805.524	488.71	533.378	512.981	564.504
Fisuc_0715	180.01	210.933	165.109	217.278	174.859	184.959	71.3905	100.008	74.1333	68.3964
Fisuc_0716	39.8594	51.7626	33.0219	56.5828	55.8373	48.4006	70.8656	83.9151	67.0988	80.5766
Fisuc_0717	101.577	139.759	101.606	117.692	69.0619	76.0581	102.886	100.008	94.1547	84.3243
Fisuc_0718	495.028	768.675	430.555	391.553	462.862	506.478	505.508	514.986	465.904	425.369
Fisuc_0719	465.455	463.276	405.153	520.561	533.393	440.791	660.887	684.54	654.754	580.432
Fisuc_0720	482.17	645.739	321.328	595.251	518.699	447.706	377.95	357.501	337.117	346.198
Fisuc_0721	297.017	328.693	252.744	205.961	252.737	231.631	131.233	136.793	113.094	132.108
Fisuc_0722	129.864	139.759	154.949	113.166	101.389	138.287	74.5401	92.5365	89.8258	83.8558
Fisuc_0723	266.158	59.527	360.701	196.908	173.389	186.688	46.7188	68.9713	74.1333	74.018
Fisuc_0724	16.7152	23.2932	13.9708	13.5799	14.694	12.1002	13.6482	12.6447	18.3981	29.045
Fisuc_0725	82.2904	73.7617	71.1241	54.3194	38.2045	44.9434	66.6661	72.4199	74.6745	76.8288
Fisuc_0726	87.4335	91.8787	91.4452	67.8993	98.45	96.8012	70.3406	75.8684	78.4623	84.3243
Fisuc_0727	186.439	37.5279	278.146	54.3194	52.8985	53.5864	19.9473	14.369	21.6448	24.3604
Fisuc_0728	169.724	108.702	241.314	115.429	126.369	129.644	106.036	128.746	114.717	126.955
Fisuc_0729	56.5746	16.8229	72.3941	49.7928	74.9395	53.5864	40.4196	47.1304	47.6185	46.3784
Fisuc_0730	48.8599	25.8813	78.7445	76.9526	77.8783	77.7867	40.9445	37.9342	53.5708	58.5586
Fisuc_0731	141.437	170.817	144.788	156.168	152.818	152.116	97.1121	93.1112	90.908	102.126
Fisuc_0732	15.4294	16.8229	15.2409	20.3698	20.5716	8.64296	18.8975	18.9671	18.9392	24.8288
Fisuc_0733	29.5731	38.822	38.1022	24.8964	33.7963	46.672	46.1938	50.5789	57.8998	49.1892
Fisuc_0734	52.7173	41.4101	39.3722	24.8964	55.8373	46.672	38.8448	39.0837	40.0428	38.4144
Fisuc_0735	86.1477	76.3499	67.3138	106.376	119.022	121.002	89.763	97.7093	105.518	104
Fisuc_0736	65.5751	67.2914	55.8832	133.535	102.858	96.8012	85.5636	92.5365	111.471	96.973
Fisuc_0737	142.722	116.466	91.4452	74.6892	79.3477	82.9725	67.716	70.6956	63.8521	55.7477
Fisuc_0738	24.43	47.8804	16.5109	31.6863	17.6328	12.1002	15.7479	14.369	18.9392	17.8018
Fisuc_0739	54.0031	86.7024	60.9635	47.5295	29.388	50.1292	27.2964	29.3128	21.1036	35.6036
Fisuc_0741	725.184	640.563	910.642	721.996	664.17	700.08	618.893	675.344	601.725	581.369
Fisuc_0742	299.588	345.516	220.993	396.079	371.759	283.489	358.527	305.198	316.014	322.306
Fisuc_0743	108.006	124.23	95.2554	201.435	186.614	160.759	133.857	94.8355	122.293	121.333
Fisuc_0744	27.0015	38.822	48.2628	63.3727	42.6127	58.7722	67.716	83.3403	80.0856	89.4775
Fisuc_0745	222.441	227.756	252.744	305.547	267.431	231.631	245.667	256.918	245.668	213.153
Fisuc_0746	12.8579	28.4694	34.292	4.52662	17.6328	22.4717	15.7479	9.77093	14.6102	17.3333
Fisuc_0747	29.5731	45.2923	31.7518	52.0561	47.0209	55.315	41.4695	43.6818	33.5494	36.0721
Fisuc_0748	18.001	6.47033	7.62043	22.6331	19.1022	24.2003	13.1233	17.8176	16.2336	23.8919
Fisuc_0749	1045.34	1583.94	863.649	676.73	730.293	788.238	575.848	562.116	507.029	488.613
Fisuc_0750	145.294	150.112	135.898	133.535	127.838	101.987	128.608	151.162	114.717	110.09
Fisuc_0751	87.4335	77.6439	92.7153	65.636	63.1843	76.0581	113.385	83.3403	102.813	116.18
Fisuc_0752	1037.63	970.549	870	767.262	736.171	831.453	369.551	436.243	406.381	451.604
Fisuc_0753	230.156	196.698	238.774	181.065	160.165	146.93	78.2146	80.4665	96.3192	85.7297
Fisuc_0754	168.438	45.2923	207.022	47.5295	42.6127	36.3005	23.6219	34.4856	24.3504	22.4865
Fisuc_0755	38.5736	42.7042	34.292	43.0029	39.6739	20.7431	22.572	27.5885	30.3027	28.5766
Fisuc_0756	78.433	68.5855	87.635	86.0058	82.2865	88.1582	69.2908	58.6256	73.5922	75.8919
Fisuc_0757	23.1442	29.7635	26.6715	20.3698	16.1634	17.2859	15.223	19.5419	12.4457	11.7117
Fisuc_0758	286.73	252.343	438.175	45.2662	22.041	32.8433	45.6689	32.7614	22.1859	19.6757
Fisuc_0759	466.741	276.93	360.701	151.642	120.491	126.187	95.5373	84.4898	93.0725	117.586
Fisuc_0760	30.8589	14.2347	31.7518	0	4.40821	3.45719	5.77423	7.47189	3.24672	20.1441
Fisuc_0761	271.301	350.692	218.452	205.961	239.513	219.531	286.612	267.839	260.278	251.568
Fisuc_0762	18.001	15.5288	7.62043	27.1597	52.8985	24.2003	25.1966	36.2099	21.1036	34.6667
Fisuc_0763	19.2868	21.9991	19.0511	22.6331	54.3679	34.5719	32.5457	23.5652	24.3504	27.6396
Fisuc_0764	37.2878	32.3516	22.8613	31.6863	17.6328	20.7431	18.8975	23.5652	24.8915	37.4775
Fisuc_0765	5.14315	6.47033	5.08029	0	5.87761	8.64296	24.6717	29.8876	21.1036	28.1081
Fisuc_0766	65.5751	93.1727	58.4233	54.3194	47.0209	44.9434	47.7686	47.7051	49.783	36.5405
Fisuc_0767	977.198	742.794	1101.15	1692.96	1582.55	1623.15	611.544	779.376	837.111	738.306
Fisuc_0768	205.726	339.045	251.474	203.698	186.614	210.888	158.004	150.013	137.985	114.775
Fisuc_0769	30.8589	27.1754	38.1022	52.0561	41.1433	46.672	34.1205	31.6118	34.0905	37.4775
Fisuc_0770	24.43	28.4694	53.343	126.745	133.716	157.302	90.288	81.616	69.8044	113.838
Fisuc_0771	334.305	306.694	345.46	366.656	302.697	345.719	354.853	329.338	378.242	282.486
Fisuc_0772	1452.94	1190.54	1854.31	2589.23	2329	2031.1	2324.39	2038.68	2397.16	2416.83
Fisuc_0773	187.725	231.638	151.139	192.381	179.267	207.431	141.206	172.428	135.821	139.604
Fisuc_0774	367.735	421.865	325.139	344.023	327.677	331.89	275.063	210.937	206.708	182.234
Fisuc_0775	303.446	357.162	274.336	267.071	327.677	300.775	177.426	210.362	190.474	185.513
Fisuc_0776	75.8614	94.4668	66.0438	101.849	83.7559	95.0726	98.6869	116.102	109.847	100.252
Fisuc_0777	64.2893	63.4092	50.8029	65.636	61.7149	44.9434	42.5193	50.0042	45.454	29.5135
Fisuc_0778	133.722	138.465	149.869	119.955	114.613	138.287	74.5401	89.0879	75.2156	71.2072
Fisuc_0779	1089.06	925.257	1125.28	715.206	662.7	608.465	418.369	522.458	457.787	454.883
Fisuc_0780	33.4305	41.4101	30.4817	13.5799	30.8575	20.7431	18.3726	14.9438	24.3504	27.6396
Fisuc_0781	129.864	164.346	129.547	187.855	142.532	152.116	224.67	403.482	320.343	382.27
Fisuc_0782	73.2899	126.818	72.3941	133.535	148.41	183.231	679.26	1186.31	1067.09	1151.5
Fisuc_0783	55.2888	50.4686	48.2628	40.7396	49.9597	65.6865	28.3462	27.5885	22.727	31.3874
Fisuc_0784	60.432	51.7626	54.6131	76.9526	54.3679	38.029	50.3933	37.9342	45.454	35.6036
Fisuc_0785	91.2909	73.7617	95.2554	92.7957	104.328	91.6154	68.2409	69.5461	58.4409	59.964
Fisuc_0786	244.3	62.1152	257.825	88.2691	91.1029	77.7867	18.3726	32.7614	15.1513	21.5495
Fisuc_0787	51.4315	42.7042	57.1533	40.7396	48.4903	27.6575	16.2728	18.3923	21.6448	21.0811
Fisuc_0788	124.721	56.9389	82.5547	97.3223	82.2865	67.4151	24.1468	22.9904	24.3504	35.6036
Fisuc_0789	61.7178	54.3508	48.2628	72.4259	60.2455	39.7576	14.698	17.2428	10.8224	18.2703
Fisuc_0790	63.0036	152.7	63.5036	27.1597	42.6127	67.4151	142.256	116.102	120.67	116.18
Fisuc_0791	45.0025	71.1736	41.9124	58.8461	74.9395	53.5864	38.8448	39.0837	40.5839	41.6937
Fisuc_0792	294.445	311.87	227.343	362.13	308.575	285.218	391.073	329.913	344.152	426.306
Fisuc_0793	928.338	997.725	645.197	1437.2	1282.79	1294.72	1050.91	1059.86	940.465	1031.57
Fisuc_0794	510.457	565.507	534.7	518.298	587.761	584.264	670.861	686.264	653.672	593.549
Fisuc_0796	20.5726	15.5288	31.7518	29.423	19.1022	29.3861	30.4459	40.2333	41.6662	35.6036
Fisuc_0797	59.1462	56.9389	97.7956	97.3223	98.45	110.63	116.01	93.1112	94.6959	119.928
Fisuc_0798	57.8604	68.5855	158.759	117.692	110.205	107.173	76.6398	85.0646	91.4491	84.3243
Fisuc_0799	164.581	139.759	233.693	203.698	199.839	205.703	205.773	233.928	252.162	210.811
Fisuc_0800	50.1457	62.1152	48.2628	22.6331	30.8575	38.029	38.3199	26.439	32.4672	31.8559
Fisuc_0801	212.155	187.64	180.35	176.538	235.104	178.045	214.171	223.582	236.469	208.937
Fisuc_0802	36.002	29.7635	48.2628	27.1597	29.388	43.2148	31.4958	27.0138	35.7139	32.3243
Fisuc_0803	6.42893	6.47033	7.62043	11.3166	7.34701	8.64296	8.92381	5.74761	12.4457	9.83784
Fisuc_0804	5.14315	10.3525	17.781	11.3166	17.6328	19.0145	17.3227	21.8409	20.5625	23.8919
Fisuc_0805	10.2863	2.58813	6.35036	2.26331	2.9388	8.64296	10.4986	11.4952	14.0691	6.09009
Fisuc_0806	36.002	31.0576	53.343	31.6863	48.4903	41.4862	46.7188	52.3032	42.2073	51.5315
Fisuc_0807	60.432	78.938	63.5036	40.7396	27.9186	24.2003	33.5955	32.1866	40.0428	23.8919
Fisuc_0808	239.156	212.227	407.693	230.858	245.39	299.047	496.059	547.172	613.088	457.694
Fisuc_0809	361.306	249.755	590.584	561.301	558.373	580.807	500.783	499.467	619.581	488.144
Fisuc_0810	20.5726	21.9991	31.7518	20.3698	10.2858	13.8287	49.8684	48.8547	77.38	88.0721
Fisuc_0811	51.4315	56.9389	69.854	38.4763	33.7963	53.5864	46.7188	56.9013	66.0165	43.0991
Fisuc_0812	132.436	141.053	209.562	67.8993	74.9395	50.1292	53.5429	65.5227	61.6876	58.0901
Fisuc_0814	369.021	363.632	528.35	613.357	630.374	651.68	782.146	729.946	890.682	737.369
Fisuc_0815	198.011	151.406	248.934	289.704	299.758	247.189	244.092	180.475	251.079	270.306
Fisuc_0816	165.867	98.349	207.022	375.71	304.166	261.018	500.783	441.991	538.414	416
Fisuc_0817	707.183	846.319	632.496	597.514	678.864	710.452	1171.12	1250.68	1297.6	1012.83
Fisuc_0818	653.18	635.386	947.474	1489.26	1406.22	1272.24	2205.76	1950.16	2480.49	2183.53
Fisuc_0819	506.6	428.336	647.737	1312.72	924.254	885.04	2066.12	1673.13	1984.28	1664.47
Fisuc_0820	1675.38	1576.17	2253.11	2444.38	2680.19	2962.81	5439.33	5353.9	6205.01	4103.78
Fisuc_0821	145.294	144.935	196.861	201.435	227.757	205.703	516.006	521.883	615.253	434.739
Fisuc_0822	288.016	260.107	213.372	183.328	265.962	254.103	416.27	400.608	456.163	417.405
Fisuc_0823	313.732	187.64	242.584	387.026	320.33	283.489	324.407	318.992	342.528	361.189
Fisuc_0824	4083.66	2953.06	3496.51	3811.41	4011.47	3763.15	4000.49	3927.34	4499.95	3956.22
Fisuc_0826	11.5721	9.05846	10.1606	4.52662	7.34701	8.64296	12.5983	10.9205	20.0214	16.3964
Fisuc_0828	1.28579	1.29407	2.54014	0	2.9388	1.72859	6.82409	2.8738	5.95231	7.02703
Fisuc_0829	160.723	86.7024	229.883	167.485	176.328	160.759	161.154	177.601	197.509	158.811
Fisuc_0830	231.442	109.996	331.489	298.757	280.656	278.303	138.582	160.933	188.309	157.874
Fisuc_0831	145.294	51.7626	157.489	160.695	95.5112	126.187	53.5429	56.3266	60.0642	54.3423
Fisuc_0832	59.1462	54.3508	58.4233	33.9497	55.8373	44.9434	66.1412	67.247	63.3109	51.0631
Fisuc_0833	176.153	229.05	257.825	407.396	351.187	343.99	307.609	308.647	305.732	316.216
Fisuc_0834	0	0	0	0	0	0	4.19944	6.89713	10.8224	9.36937
Fisuc_0835	136.293	226.461	97.7956	61.1094	60.2455	44.9434	87.1384	97.1346	76.2978	58.5586
Fisuc_0837	3.85736	2.58813	5.08029	4.52662	1.4694	5.18578	38.8448	38.509	43.8307	29.982
Fisuc_0838	1604.66	1862.16	2780.19	1274.24	2079.2	2447.69	1503.4	1035.72	1249.44	2031.28
Fisuc_0839	83.5762	82.8202	88.9051	61.1094	74.9395	77.7867	53.0179	72.9946	65.4754	70.7387
Fisuc_0840	33.4305	19.411	27.9416	29.423	22.041	31.1147	23.6219	21.2661	29.2204	23.4234
Fisuc_0841	84.8619	63.4092	76.2043	74.6892	129.307	159.031	54.0678	75.8684	66.0165	89.9459
Fisuc_0842	69.4325	75.0558	110.496	86.0058	111.675	74.3295	90.8129	97.7093	108.765	113.369
Fisuc_0843	57.8604	126.818	59.6934	81.4792	91.1029	58.7722	46.7188	41.9575	36.7961	49.1892
Fisuc_0844	254.586	271.754	255.285	192.381	157.226	191.874	226.77	256.343	237.01	218.775
Fisuc_0845	432.024	566.801	424.204	301.02	342.371	331.89	333.331	309.221	298.698	262.811
Fisuc_0846	108.006	108.702	90.1751	83.7425	48.4903	38.029	128.083	115.527	122.293	120.396
Fisuc_0847	19.2868	19.411	15.2409	6.78993	10.2858	1.72859	61.9417	61.4994	51.9474	65.5856
Fisuc_0848	11.5721	5.17626	11.4307	6.78993	5.87761	0	45.144	38.509	37.3372	31.3874
Fisuc_0849	42.431	38.822	96.5255	131.272	76.4089	96.8012	43.0443	36.2099	41.6662	58.5586
Fisuc_0850	4529.83	5758.59	1394.54	563.564	633.312	499.563	2286.6	1928.9	1673.14	1361.84
Fisuc_0851	569.604	687.149	516.919	391.553	443.76	508.206	370.076	386.814	350.645	278.739
Fisuc_0852	73.2899	98.349	52.073	58.8461	60.2455	46.672	102.886	93.1112	88.2024	79.1712
Fisuc_0853	15.4294	11.6466	1.27007	11.3166	7.34701	5.18578	11.0235	14.9438	14.0691	12.6486
Fisuc_0854	259.729	313.164	254.014	301.02	258.615	236.817	259.315	264.965	224.023	196.757
Fisuc_0855	97.7198	91.8787	66.0438	95.059	82.2865	31.1147	103.936	97.7093	101.73	87.6036
Fisuc_0856	108.006	98.349	209.562	45.2662	47.0209	29.3861	89.763	71.8451	116.882	58.0901
Fisuc_0857	158.152	207.051	160.029	138.062	177.798	145.202	300.785	331.062	292.204	217.369
Fisuc_0858	1166.21	1690.05	1103.69	991.33	1288.67	1215.2	748.025	839.726	859.838	770.162
Fisuc_0859	52.7173	46.5864	48.2628	38.4763	29.388	41.4862	28.3462	31.6118	32.4672	20.6126
Fisuc_0860	218.584	166.934	307.358	162.958	224.819	209.16	110.235	135.644	108.224	95.0991
Fisuc_0861	122.15	190.228	111.766	194.645	186.614	214.346	384.249	387.389	372.29	407.099
Fisuc_0862	84.8619	125.524	67.3138	156.168	145.471	153.845	207.872	143.69	155.301	233.297
Fisuc_0863	147.865	135.877	176.54	230.858	276.248	202.245	626.242	458.659	590.361	509.225
Fisuc_0864	14.1437	21.9991	11.4307	13.5799	22.041	15.5573	30.4459	30.4623	25.9737	27.6396
Fisuc_0865	46.2883	60.8211	29.2117	47.5295	27.9186	34.5719	82.939	60.9246	73.0511	54.3423
Fisuc_0866	1172.64	1286.3	1002.09	932.484	1049.15	1132.23	1677.15	1686.35	1724.55	1586.23
Fisuc_0867	617.178	666.444	542.321	497.928	480.495	447.706	457.214	441.991	398.264	392.108
Fisuc_0868	30.8589	27.1754	46.9927	31.6863	10.2858	29.3861	22.572	17.8176	16.2336	20.6126
Fisuc_0869	38.5736	36.2338	49.5328	24.8964	29.388	36.3005	44.6191	49.4294	41.6662	50.5946
Fisuc_0870	55.2888	46.5864	73.6642	61.1094	54.3679	48.4006	77.1647	71.2703	70.8866	70.2703
Fisuc_0871	105.435	128.113	93.9854	113.166	117.552	88.1582	105.511	105.756	102.813	105.405
Fisuc_0872	1148.21	1428.65	1126.55	1575.26	1368.01	1230.76	767.448	592.004	620.123	720.973
Fisuc_0873	394.737	443.865	335.299	228.594	298.289	273.118	304.984	308.072	278.135	255.315
Fisuc_0874	29.5731	18.1169	30.4817	27.1597	39.6739	32.8433	95.0123	81.0413	109.306	107.748
Fisuc_0875	375.45	201.874	713.781	1025.28	1129.97	1007.77	1202.09	1005.26	1327.37	1268.61
Fisuc_0876	23.1442	27.1754	13.9708	24.8964	32.3269	20.7431	195.799	159.783	178.028	141.477
Fisuc_0877	415.309	437.394	406.423	368.92	365.881	356.09	471.387	456.36	479.973	413.658
Fisuc_0878	27.0015	7.76439	35.562	33.9497	20.5716	31.1147	24.1468	21.8409	42.7484	39.3513
Fisuc_0879	65.5751	10.3525	110.496	70.1626	80.8171	77.7867	38.8448	47.7051	62.2287	63.7117
Fisuc_0880	27.0015	11.6466	27.9416	27.1597	19.1022	10.3716	9.97367	10.9205	13.528	10.3063
Fisuc_0881	223.727	251.049	175.27	33.9497	30.8575	29.3861	35.1703	41.3828	36.7961	48.2522
Fisuc_0882	52.7173	59.527	52.073	92.7957	77.8783	101.987	117.059	117.826	137.985	117.117
Fisuc_0883	33.4305	27.1754	25.4014	72.4259	69.0619	79.5153	73.4902	62.0742	68.7221	64.1802
Fisuc_0884	16.7152	42.7042	36.8321	36.213	51.4291	53.5864	44.6191	51.7285	44.9129	42.1622
Fisuc_0885	82.2904	85.4083	101.606	124.482	121.96	159.031	174.277	187.947	216.989	172.865
Fisuc_0886	317.589	217.403	326.409	323.653	277.717	297.318	182.676	179.325	197.509	185.513
Fisuc_0887	69.4325	42.7042	50.8029	56.5828	52.8985	65.6865	45.144	51.1537	47.0774	53.4054
Fisuc_0888	96.434	84.1143	114.307	86.0058	94.0418	98.5298	76.1149	68.3965	76.2978	75.8919
Fisuc_0889	78.433	97.0549	106.686	110.902	110.205	91.6154	80.8392	95.4103	89.8258	75.4234
Fisuc_0890	128.579	86.7024	59.6934	70.1626	79.3477	69.1437	33.0706	43.6818	44.9129	52.9369
Fisuc_0891	118.292	99.6431	144.788	160.695	146.94	124.459	148.555	150.587	209.413	138.198
Fisuc_0892	183.868	38.822	93.9854	49.7928	29.388	20.7431	4.19944	7.47189	6.49343	13.5856
Fisuc_0893	9.00051	5.17626	11.4307	18.1065	10.2858	8.64296	11.5485	18.3923	15.1513	13.5856
Fisuc_0894	2.57157	2.58813	5.08029	4.52662	7.34701	10.3716	6.29916	6.32237	8.11679	7.49549
Fisuc_0896	414.023	416.689	729.022	493.402	496.658	449.434	476.112	591.429	636.897	447.387
Fisuc_0897	69.4325	23.2932	104.146	90.5324	80.8171	89.8868	25.1966	28.1633	25.9737	22.4865
Fisuc_0898	231.442	292.459	217.182	151.642	154.287	169.402	177.951	152.312	135.821	102.595
Fisuc_0899	363.878	463.276	369.591	248.964	270.37	280.032	227.295	231.054	214.283	176.613
Fisuc_0900	52.7173	51.7626	45.7226	65.636	72.0007	86.4296	186.35	216.11	186.686	182.703
Fisuc_0901	18.001	23.2932	21.5912	13.5799	14.694	20.7431	197.899	195.419	210.495	156
Fisuc_0902	12.8579	7.76439	5.08029	4.52662	1.4694	15.5573	6.29916	9.77093	10.8224	9.36937
Fisuc_0903	3.85736	2.58813	0	4.52662	4.40821	3.45719	4.72437	5.74761	3.78783	7.02703
Fisuc_0904	9.00051	7.76439	3.81022	4.52662	5.87761	1.72859	13.6482	14.369	18.9392	17.8018
Fisuc_0905	24.43	10.3525	8.89051	11.3166	14.694	12.1002	14.1731	13.7943	15.6925	24.3604
Fisuc_0906	32.1447	29.7635	19.0511	27.1597	22.041	17.2859	32.0207	23.5652	28.1382	53.8739
Fisuc_0907	30.8589	16.8229	26.6715	11.3166	23.5104	24.2003	26.7714	16.6681	29.7616	34.6667
Fisuc_0908	55.2888	43.9982	30.4817	47.5295	55.8373	48.4006	51.9681	67.8218	74.6745	91.3513
Fisuc_0909	108.006	85.4083	97.7956	83.7425	73.4701	65.6865	135.957	126.447	178.028	218.775
Fisuc_0910	57.8604	16.8229	30.4817	58.8461	35.2657	34.5719	47.2437	39.6585	48.7007	71.2072
Fisuc_0911	24.43	15.5288	13.9708	11.3166	7.34701	15.5573	12.5983	14.9438	14.6102	20.6126
Fisuc_0912	16.7152	11.6466	21.5912	22.6331	11.7552	8.64296	24.1468	20.1166	33.0083	40.2883
Fisuc_0913	102.863	81.5261	74.9343	72.4259	70.5313	81.2439	59.3171	55.177	53.0297	53.8739
Fisuc_0914	24.43	20.7051	12.7007	6.78993	7.34701	22.4717	14.1731	8.62141	12.4457	9.83784
Fisuc_0915	19.2868	32.3516	39.3722	18.1065	17.6328	25.9289	27.2964	38.509	23.2681	28.5766
Fisuc_0916	82.2904	46.5864	99.0656	54.3194	57.3067	46.672	27.2964	31.6118	44.9129	49.1892
Fisuc_0917	150.437	107.407	270.525	203.698	230.696	205.703	319.157	325.315	398.805	334.955
Fisuc_0918	14.1437	1.29407	13.9708	11.3166	8.81641	10.3716	2.09972	5.17285	4.32895	9.36937
Fisuc_0919	64.2893	85.4083	78.7445	117.692	142.532	134.83	90.288	102.882	102.813	87.1351
Fisuc_0920	6.42893	20.7051	7.62043	6.78993	17.6328	12.1002	27.2964	25.8642	18.3981	20.6126
Fisuc_0921	73.2899	238.108	90.1751	92.7957	70.5313	108.901	126.508	239.675	167.747	241.261
Fisuc_0922	21.8584	46.5864	16.5109	11.3166	24.9798	34.5719	9.44874	27.5885	14.0691	16.3964
Fisuc_0923	46.2883	126.818	50.8029	36.213	30.8575	24.2003	121.784	77.0179	66.5577	59.027
Fisuc_0924	69.4325	12.9407	39.3722	29.423	23.5104	20.7431	9.97367	7.47189	7.03455	11.7117
Fisuc_0925	41.1452	59.527	40.6423	36.213	77.8783	46.672	63.5165	71.2703	79.5445	67.4595
Fisuc_0926	18.001	27.1754	10.1606	2.26331	7.34701	3.45719	27.8213	31.6118	24.8915	18.7387
Fisuc_0928	0	5.17626	1.27007	2.26331	5.87761	5.18578	10.4986	9.19617	10.2813	14.5225
Fisuc_0930	294.445	346.81	243.854	473.032	470.209	430.42	439.366	354.627	361.468	364.937
Fisuc_0931	113.149	59.527	160.029	194.645	196.9	179.774	221.52	215.535	295.992	258.126
Fisuc_0932	72.0041	38.822	63.5036	131.272	132.246	86.4296	92.3877	95.4103	119.046	104
Fisuc_0933	3.85736	2.58813	8.89051	36.213	8.81641	15.5573	9.97367	14.9438	15.6925	14.991
Fisuc_0935	19.2868	7.76439	27.9416	29.423	35.2657	29.3861	17.8476	31.0371	45.9951	26.7027
Fisuc_0936	9.00051	2.58813	16.5109	27.1597	24.9798	22.4717	20.9972	24.14	24.3504	20.1441
Fisuc_0937	3.85736	1.29407	8.89051	13.5799	8.81641	1.72859	7.34902	9.19617	8.11679	5.62162
Fisuc_0938	0	2.58813	0	2.26331	0	0	8.92381	6.32237	5.95231	6.55856
Fisuc_0939	3.85736	1.29407	3.81022	4.52662	2.9388	0	3.67451	5.74761	9.19903	4.21622
Fisuc_0940	2.57157	1.29407	2.54014	4.52662	8.81641	10.3716	13.6482	6.32237	14.6102	14.991
Fisuc_0941	2.57157	2.58813	2.54014	0	0	0	22.0471	20.6914	18.9392	13.5856
Fisuc_0942	2.57157	3.8822	1.27007	2.26331	4.40821	0	17.3227	9.19617	6.49343	16.3964
Fisuc_0944	7.71472	12.9407	10.1606	18.1065	7.34701	19.0145	11.5485	11.4952	13.528	16.3964
Fisuc_0945	86.1477	85.4083	76.2043	83.7425	88.1641	114.087	319.157	418.426	385.277	247.82
Fisuc_0946	10.2863	25.8813	30.4817	22.6331	26.4492	22.4717	28.3462	36.2099	29.2204	20.6126
Fisuc_0947	1198.35	1833.69	868.73	645.043	783.191	705.266	830.439	684.54	643.391	620.721
Fisuc_0948	689.182	1160.78	562.642	477.558	548.087	494.378	428.868	416.702	367.961	302.631
Fisuc_0949	572.175	610.799	518.19	337.233	330.616	369.919	215.221	245.998	196.967	161.153
Fisuc_0950	201.869	232.932	181.62	117.692	105.797	129.644	125.458	129.896	106.6	110.559
Fisuc_0951	524.601	639.268	457.226	258.017	305.636	333.618	240.943	233.928	195.344	192.072
Fisuc_0952	156.866	263.989	227.343	565.828	515.76	478.82	586.347	423.024	646.637	515.315
Fisuc_0953	525.887	634.092	711.241	939.274	928.662	933.44	851.961	857.543	938.301	814.198
Fisuc_0954	3.85736	1.29407	7.62043	11.3166	8.81641	5.18578	9.97367	9.19617	10.2813	7.49549
Fisuc_0955	16.7152	11.6466	21.5912	90.5324	35.2657	13.8287	328.606	366.697	367.42	314.811
Fisuc_0956	32.1447	24.5872	35.562	40.7396	27.9186	39.7576	56.6924	46.5556	64.9343	53.4054
Fisuc_0958	0	0	0	2.26331	0	1.72859	4.72437	4.59809	3.78783	7.02703
Fisuc_0959	29.5731	6.47033	33.0219	22.6331	19.1022	17.2859	9.44874	11.4952	12.9869	14.991
Fisuc_0961	88.7193	106.113	88.9051	86.0058	101.389	133.102	84.5137	93.1112	77.38	60.4324
Fisuc_0962	21.8584	28.4694	22.8613	27.1597	30.8575	32.8433	28.3462	31.0371	23.2681	26.2342
Fisuc_0963	654.466	552.566	1035.11	1061.49	1110.87	1184.09	1502.87	1753.02	1843.59	1310.31
Fisuc_0964	344.591	420.571	519.46	998.12	833.151	764.038	1061.41	874.211	1048.69	862.919
Fisuc_0965	280.302	398.572	373.401	597.514	606.863	563.521	943.299	797.768	953.452	741.117
Fisuc_0966	55.2888	71.1736	81.2846	97.3223	104.328	100.258	126.508	128.746	113.094	119.928
Fisuc_0967	117.007	130.701	190.511	271.597	258.615	207.431	386.349	333.936	400.969	375.243
Fisuc_0968	86.1477	89.2905	76.2043	194.645	132.246	98.5298	182.676	180.475	231.599	170.523
Fisuc_0969	70.7183	40.116	60.9635	86.0058	80.8171	53.5864	79.2644	68.9713	100.648	89.4775
Fisuc_0970	136.293	187.64	191.781	303.284	349.718	274.846	408.396	361.525	437.224	340.577
Fisuc_0971	128.579	137.171	106.686	221.804	239.513	238.546	383.199	301.175	371.749	320.901
Fisuc_0972	16.7152	11.6466	19.0511	6.78993	14.694	10.3716	12.0734	10.9205	10.8224	15.4595
Fisuc_0973	153.009	187.64	106.686	151.642	139.593	171.131	82.414	81.616	79.0034	83.3874
Fisuc_0974	165.867	270.46	143.518	113.166	126.369	133.102	145.406	132.195	126.081	150.847
Fisuc_0975	466.741	899.376	382.292	407.396	412.902	468.449	266.14	301.175	239.716	231.423
Fisuc_0976	15.4294	21.9991	24.1314	20.3698	26.4492	25.9289	16.2728	22.9904	17.3158	19.6757
Fisuc_0977	129.864	111.29	158.759	176.538	168.981	171.131	111.285	118.401	127.163	132.577
Fisuc_0978	401.166	480.098	433.095	667.677	618.618	591.179	460.364	419.575	426.402	399.604
Fisuc_0979	104.149	143.641	105.416	183.328	174.859	164.216	145.406	109.779	155.301	143.82
Fisuc_0980	110.578	121.642	92.7153	169.748	204.247	164.216	210.497	179.325	208.331	223.459
Fisuc_0981	83.5762	103.525	101.606	181.065	149.879	146.93	240.418	244.273	269.477	220.18
Fisuc_0982	91.2909	165.64	109.226	235.384	202.778	133.102	169.027	136.218	185.063	183.171
Fisuc_0983	104.149	100.937	96.5255	208.225	171.92	197.06	263.515	215.535	248.915	250.631
Fisuc_0984	133.722	172.111	132.088	273.861	240.982	198.788	247.242	183.923	235.387	252.036
Fisuc_0985	182.582	191.522	163.839	264.807	312.983	261.018	309.184	354.627	365.255	343.387
Fisuc_0986	131.15	133.289	154.949	264.807	229.227	222.988	266.664	248.297	321.425	242.667
Fisuc_0987	69.4325	103.525	73.6642	138.062	154.287	108.901	158.529	130.471	164.5	131.171
Fisuc_0988	101.577	134.583	63.5036	106.376	108.736	86.4296	111.81	95.9851	91.4491	75.4234
Fisuc_0989	54.0031	58.233	29.2117	67.8993	57.3067	51.8578	57.2174	44.2566	64.9343	50.5946
Fisuc_0990	78.433	112.584	53.343	135.799	116.083	107.173	71.9154	74.1441	69.8044	81.5135
Fisuc_0991	33.4305	62.1152	26.6715	47.5295	48.4903	44.9434	69.2908	58.0508	54.653	52.9369
Fisuc_0992	48.8599	112.584	49.5328	79.2159	61.7149	67.4151	66.1412	67.247	74.6745	69.3333
Fisuc_0993	171.01	213.521	139.708	260.281	271.839	219.531	188.975	175.302	213.742	206.126
Fisuc_0994	91.2909	86.7024	107.956	205.961	188.084	193.602	158.529	116.676	166.665	160.216
Fisuc_0995	144.008	200.58	139.708	389.289	393.8	356.09	235.169	199.442	221.859	236.108
Fisuc_0996	91.2909	115.172	72.3941	255.754	213.063	188.417	183.726	166.681	180.734	177.55
Fisuc_0997	108.006	121.642	104.146	135.799	123.43	167.674	96.5871	124.723	101.73	112.901
Fisuc_0998	87.4335	77.6439	80.0146	104.112	113.144	112.359	91.8628	99.4336	117.964	93.2252
Fisuc_0999	30.8589	42.7042	22.8613	24.8964	27.9186	29.3861	29.921	24.7147	22.727	38.4144
Fisuc_1000	403.737	354.574	422.934	418.712	461.392	385.476	385.824	388.538	427.484	377.117
Fisuc_1001	299.588	289.871	320.058	384.763	368.82	359.547	354.853	366.697	350.104	333.55
Fisuc_1002	9.00051	9.05846	10.1606	13.5799	11.7552	19.0145	70.3406	68.3965	69.8044	94.1622
Fisuc_1003	284.159	258.813	325.139	355.34	326.207	437.334	311.808	344.856	336.576	279.676
Fisuc_1004	181.296	141.053	166.379	147.115	152.818	150.388	108.136	119.55	113.635	139.135
Fisuc_1005	78.433	97.0549	77.4744	149.378	102.858	89.8868	78.7395	75.8684	59.5231	83.8558
Fisuc_1006	270.015	239.402	195.591	280.65	245.39	188.417	225.72	191.395	239.716	213.622
Fisuc_1007	226.299	178.581	160.029	203.698	185.145	174.588	278.213	254.044	226.729	216.901
Fisuc_1008	212.155	366.221	163.839	99.5857	132.246	136.559	318.108	335.086	329.542	283.892
Fisuc_1009	230.156	301.517	240.044	294.23	198.369	209.16	352.228	362.674	344.152	365.405
Fisuc_1010	102.863	129.407	62.2335	79.2159	94.0418	88.1582	214.171	175.877	185.063	159.748
Fisuc_1012	3.85736	10.3525	6.35036	2.26331	7.34701	6.91437	8.92381	17.8176	8.11679	16.8649
Fisuc_1013	1486.37	1256.54	2275.97	2041.51	2309.9	2770.93	1250.38	1456.44	1502.15	981.441
Fisuc_1014	96.434	84.1143	129.547	65.636	72.0007	81.2439	41.9944	44.2566	48.1596	46.8468
Fisuc_1015	131.15	99.6431	182.89	205.961	208.655	207.431	122.309	145.989	153.137	145.225
Fisuc_1016	16.7152	20.7051	22.8613	15.8432	24.9798	22.4717	7.87395	13.7943	13.528	12.1802
Fisuc_1017	45.0025	33.6457	50.8029	72.4259	63.1843	57.0436	59.842	59.7751	52.4886	37.009
Fisuc_1018	24.43	24.5872	55.8832	79.2159	55.8373	48.4006	28.3462	24.7147	31.926	32.7928
Fisuc_1019	30.8589	29.7635	58.4233	33.9497	41.1433	39.7576	37.27	25.8642	33.0083	31.8559
Fisuc_1020	5.14315	1.29407	7.62043	9.05324	2.9388	5.18578	8.39888	12.07	10.2813	11.2432
Fisuc_1021	286.73	769.969	149.869	590.724	576.006	520.306	712.855	561.541	590.902	555.135
Fisuc_1022	66.8609	78.938	83.8248	95.059	57.3067	60.5008	61.9417	81.0413	66.5577	57.6216
Fisuc_1023	60.432	38.822	87.635	79.2159	64.6537	65.6865	41.4695	38.509	54.653	76.3604
Fisuc_1024	23.1442	12.9407	24.1314	11.3166	11.7552	10.3716	10.4986	6.89713	5.41119	7.02703
Fisuc_1025	72.0041	80.2321	68.5839	63.3727	76.4089	58.7722	95.5373	67.8218	106.059	114.775
Fisuc_1026	59.1462	60.8211	68.5839	63.3727	74.9395	63.9579	90.288	75.2937	109.847	96.036
Fisuc_1027	14.1437	11.6466	12.7007	9.05324	10.2858	5.18578	13.6482	9.19617	14.6102	16.3964
Fisuc_1028	54.0031	31.0576	74.9343	38.4763	24.9798	38.029	59.3171	39.0837	57.8998	68.8649
Fisuc_1029	24.43	11.6466	29.2117	9.05324	5.87761	1.72859	5.77423	4.02333	2.16448	4.68468
Fisuc_1030	38.5736	34.9398	62.2335	67.8993	61.7149	77.7867	55.6426	51.7285	51.4063	57.1531
Fisuc_1031	321.447	236.814	267.985	248.964	171.92	186.688	168.503	156.91	211.578	183.171
Fisuc_1032	127.293	71.1736	48.2628	45.2662	39.6739	39.7576	18.3726	16.6681	15.1513	25.7658
Fisuc_1033	90.0051	126.818	71.1241	83.7425	89.6335	77.7867	61.4168	58.6256	55.7353	62.3063
Fisuc_1034	104.149	72.4677	133.358	185.591	102.858	150.388	124.408	150.587	176.405	177.081
Fisuc_1037	3.85736	5.17626	2.54014	0	2.9388	0	5.77423	4.02333	5.95231	7.49549
Fisuc_1038	10.2863	11.6466	6.35036	11.3166	20.5716	10.3716	15.223	10.9205	11.3635	12.1802
Fisuc_1039	261.015	504.686	213.372	260.281	311.513	312.875	335.43	280.483	271.642	280.613
Fisuc_1040	11.5721	14.2347	6.35036	4.52662	13.2246	17.2859	12.0734	10.9205	12.9869	12.6486
Fisuc_1041	93.8624	111.29	128.277	122.219	120.491	112.359	51.9681	61.4994	53.5708	40.7568
Fisuc_1042	81.0046	168.229	130.817	178.802	193.961	203.974	122.309	129.321	124.999	120.396
Fisuc_1043	6.42893	6.47033	7.62043	2.26331	0	6.91437	1.57479	6.32237	4.32895	6.55856
Fisuc_1044	316.304	637.974	251.474	298.757	367.351	295.589	832.014	769.03	730.511	654.919
Fisuc_1045	18.001	14.2347	7.62043	20.3698	17.6328	19.0145	14.1731	12.6447	9.74015	11.7117
Fisuc_1046	56.5746	113.878	68.5839	86.0058	77.8783	107.173	158.529	174.153	188.309	139.135
Fisuc_1047	37.2878	34.9398	27.9416	31.6863	36.7351	29.3861	20.4723	23.5652	15.1513	14.0541
Fisuc_1048	302.16	213.521	363.241	604.304	476.086	546.235	669.811	633.961	786.246	596.36
Fisuc_1049	752.185	746.676	1079.56	1674.85	1582.55	1590.31	2083.45	1729.46	2195.86	1755.82
Fisuc_1050	57.8604	49.1745	63.5036	56.5828	54.3679	60.5008	51.4431	54.6023	48.7007	48.2522
Fisuc_1051	72.0041	47.8804	87.635	101.849	76.4089	110.63	68.2409	78.7422	68.7221	89.009
Fisuc_1052	234.013	170.817	252.744	298.757	282.125	309.418	219.946	237.376	264.607	249.225
Fisuc_1053	18.001	23.2932	19.0511	24.8964	20.5716	12.1002	14.698	11.4952	15.6925	13.5856
Fisuc_1054	20.5726	12.9407	27.9416	11.3166	13.2246	5.18578	13.6482	12.6447	11.3635	9.83784
Fisuc_1055	36.002	55.6448	41.9124	24.8964	19.1022	41.4862	22.0471	31.0371	29.7616	32.3243
Fisuc_1056	14.1437	6.47033	8.89051	20.3698	5.87761	8.64296	10.4986	12.07	4.87007	7.96396
Fisuc_1057	16.7152	20.7051	13.9708	22.6331	35.2657	29.3861	31.4958	25.2895	32.4672	34.1982
Fisuc_1058	2.57157	2.58813	0	2.26331	7.34701	0	10.4986	5.74761	5.41119	6.55856
Fisuc_1059	23.1442	37.5279	38.1022	43.0029	61.7149	51.8578	122.834	120.7	124.999	110.09
Fisuc_1060	0	0	0	0	0	0	6.29916	8.62141	9.19903	5.62162
Fisuc_1061	7.71472	2.58813	6.35036	18.1065	5.87761	5.18578	16.7978	12.07	14.0691	23.8919
Fisuc_1062	122.15	121.642	199.401	239.911	198.369	226.446	345.929	343.707	408.004	274.991
Fisuc_1063	63.0036	68.5855	93.9854	158.432	119.022	140.016	185.825	221.858	245.668	181.766
Fisuc_1064	51.4315	63.4092	121.927	181.065	161.634	114.087	181.101	170.129	226.729	168.18
Fisuc_1065	0	0	0	0	0	0	26.2465	24.7147	29.7616	42.6306
Fisuc_1066	137.579	120.348	280.686	253.491	224.819	271.389	333.331	436.818	474.562	341.982
Fisuc_1067	29.5731	27.1754	29.2117	43.0029	42.6127	25.9289	29.921	21.2661	29.7616	28.1081
Fisuc_1068	9.00051	9.05846	11.4307	4.52662	16.1634	22.4717	14.698	19.5419	8.11679	19.2072
Fisuc_1069	3.85736	6.47033	2.54014	9.05324	5.87761	3.45719	5.77423	1.72428	3.78783	7.96396
Fisuc_1070	28.2873	23.2932	19.0511	22.6331	16.1634	22.4717	10.4986	16.6681	14.0691	16.3964
Fisuc_1071	336.876	517.626	283.226	149.378	152.818	164.216	131.233	118.975	93.0725	114.775
Fisuc_1072	345.877	517.626	257.825	165.222	173.389	178.045	112.86	124.148	84.4146	82.9189
Fisuc_1073	18.001	40.116	16.5109	13.5799	24.9798	19.0145	22.0471	17.2428	21.1036	17.8018
Fisuc_1074	20.5726	29.7635	24.1314	18.1065	11.7552	24.2003	82.939	87.3636	89.2847	87.6036
Fisuc_1079	329.161	385.632	184.16	49.7928	80.8171	51.8578	58.7922	69.5461	60.0642	64.6486
Fisuc_1080	51.4315	87.9965	33.0219	9.05324	14.694	15.5573	16.2728	10.9205	10.2813	11.7117
Fisuc_1081	30.8589	41.4101	20.3212	13.5799	14.694	12.1002	11.5485	6.32237	12.9869	14.5225
Fisuc_1085	2.57157	5.17626	0	0	0	0	3.14958	2.29904	0.541119	8.9009
Fisuc_1086	3.85736	18.1169	8.89051	13.5799	4.40821	5.18578	22.0471	17.2428	16.2336	29.982
Fisuc_1087	3.85736	6.47033	1.27007	2.26331	1.4694	0	5.77423	1.14952	2.16448	6.55856
Fisuc_1098	10.2863	19.411	12.7007	11.3166	14.694	12.1002	25.1966	32.7614	22.727	27.6396
Fisuc_1099	327.876	353.28	311.168	574.881	420.249	406.219	350.128	379.917	366.879	439.892
Fisuc_1100	3.85736	1.29407	2.54014	4.52662	8.81641	6.91437	3.67451	8.04665	4.32895	4.21622
Fisuc_1101	20.5726	33.6457	24.1314	13.5799	13.2246	20.7431	23.6219	23.5652	24.3504	27.6396
Fisuc_1102	14.1437	15.5288	16.5109	9.05324	5.87761	1.72859	8.39888	11.4952	3.78783	7.02703
Fisuc_1103	176.153	182.463	203.212	190.118	292.411	269.661	135.432	152.886	145.02	159.748
Fisuc_1104	23.1442	28.4694	25.4014	24.8964	27.9186	24.2003	26.2465	31.0371	20.5625	14.0541
Fisuc_1105	1.28579	6.47033	3.81022	2.26331	7.34701	10.3716	25.1966	12.6447	27.056	27.6396
Fisuc_1106	23.1442	40.116	33.0219	45.2662	35.2657	34.5719	58.7922	49.4294	61.1465	63.7117
Fisuc_1107	298.303	327.399	348	258.017	314.452	276.575	205.248	229.904	200.214	137.261
Fisuc_1108	41.1452	36.2338	53.343	49.7928	33.7963	44.9434	39.8947	44.8313	41.6662	36.0721
Fisuc_1109	239.156	179.875	273.066	174.275	167.512	176.316	161.678	195.993	182.898	118.054
Fisuc_1110	18.001	25.8813	27.9416	18.1065	24.9798	19.0145	15.223	17.2428	16.7747	15.9279
Fisuc_1111	136.293	285.989	218.452	310.074	311.513	340.533	198.948	389.113	312.226	342.45
Fisuc_1112	117.007	72.4677	96.5255	138.062	117.552	143.473	80.8392	112.653	91.4491	108.685
Fisuc_1113	25.7157	37.5279	34.292	27.1597	26.4492	27.6575	22.0471	24.14	20.0214	19.2072
Fisuc_1114	10.2863	6.47033	3.81022	2.26331	2.9388	5.18578	6.29916	6.89713	5.41119	12.6486
Fisuc_1115	64.2893	47.8804	57.1533	92.7957	85.2253	82.9725	30.9709	35.6352	31.3849	44.5045
Fisuc_1116	24.43	23.2932	10.1606	52.0561	35.2657	32.8433	31.4958	33.3361	32.4672	29.982
Fisuc_1117	63.0036	43.9982	68.5839	52.0561	70.5313	62.2293	110.235	85.0646	115.258	119.928
Fisuc_1118	147.865	142.347	163.839	149.378	158.695	146.93	135.432	133.345	147.726	119.928
Fisuc_1119	56.5746	51.7626	44.4525	31.6863	54.3679	41.4862	37.795	50.0042	48.7007	60.9009
Fisuc_1120	90.0051	186.345	57.1533	36.213	27.9186	46.672	53.0179	58.0508	44.9129	47.7838
Fisuc_1121	9.00051	3.8822	5.08029	18.1065	4.40821	6.91437	14.698	9.77093	10.2813	14.0541
Fisuc_1122	48.8599	40.116	39.3722	124.482	151.348	138.287	72.4403	57.4761	63.3109	100.252
Fisuc_1123	131.15	99.6431	110.496	172.012	202.778	124.459	136.482	140.242	143.397	156
Fisuc_1124	23.1442	12.9407	19.0511	31.6863	26.4492	24.2003	26.7714	25.2895	31.3849	34.6667
Fisuc_1125	28.2873	31.0576	20.3212	24.8964	35.2657	19.0145	25.1966	16.6681	26.5148	33.7297
Fisuc_1126	27.0015	47.8804	38.1022	15.8432	16.1634	17.2859	11.0235	10.9205	5.95231	12.1802
Fisuc_1127	77.1472	98.349	59.6934	63.3727	72.0007	88.1582	53.0179	72.9946	56.8175	65.5856
Fisuc_1129	0	0	0	0	1.4694	0	16.2728	9.19617	9.74015	12.6486
Fisuc_1130	38.5736	60.8211	50.8029	45.2662	83.7559	65.6865	235.694	139.667	185.604	141.946
Fisuc_1131	16.7152	31.0576	26.6715	54.3194	49.9597	32.8433	60.367	50.0042	58.982	51.0631
Fisuc_1132	2.57157	0	0	0	1.4694	1.72859	24.1468	9.77093	18.9392	12.1802
Fisuc_1133	912.909	1652.52	633.766	1222.19	1512.02	1337.93	3058.24	2753.68	2957.22	2993.51
Fisuc_1134	30.8589	20.7051	30.4817	22.6331	20.5716	24.2003	21.5221	14.369	20.5625	20.6126
Fisuc_1135	10.2863	6.47033	8.89051	6.78993	10.2858	8.64296	8.39888	5.17285	4.87007	6.55856
Fisuc_1136	37.2878	46.5864	50.8029	54.3194	48.4903	51.8578	53.5429	51.1537	52.4886	39.3513
Fisuc_1137	12.8579	5.17626	13.9708	20.3698	24.9798	17.2859	6.29916	23.5652	12.4457	13.1171
Fisuc_1138	51.4315	34.9398	33.0219	6.78993	16.1634	20.7431	16.2728	18.9671	16.2336	23.4234
Fisuc_1139	124.721	95.7609	175.27	86.0058	85.2253	103.716	67.191	95.9851	80.0856	101.658
Fisuc_1140	18.001	16.8229	21.5912	22.6331	11.7552	8.64296	20.4723	21.8409	15.6925	17.8018
Fisuc_1141	333.019	247.167	405.153	457.189	415.841	404.491	456.689	523.607	538.955	536.865
Fisuc_1142	182.582	139.759	281.956	323.653	279.186	326.704	201.573	232.203	232.681	217.838
Fisuc_1143	63.0036	78.938	73.6642	110.902	66.1231	100.258	75.5899	71.2703	60.6054	53.8739
Fisuc_1144	144.008	210.933	110.496	95.059	104.328	119.273	80.8392	98.2841	71.9689	60.4324
Fisuc_1145	59.1462	73.7617	50.8029	40.7396	57.3067	48.4006	55.1177	42.5323	27.056	33.7297
Fisuc_1146	9.00051	14.2347	5.08029	2.26331	5.87761	0	7.87395	4.59809	2.7056	7.02703
Fisuc_1147	72.0041	56.9389	54.6131	52.0561	58.7761	51.8578	57.7423	40.808	49.2418	48.2522
Fisuc_1148	19.2868	24.5872	21.5912	15.8432	13.2246	8.64296	26.2465	22.9904	26.5148	30.4504
Fisuc_1149	28.2873	32.3516	15.2409	52.0561	29.388	31.1147	46.7188	29.8876	46.5363	53.4054
Fisuc_1150	21.8584	28.4694	26.6715	22.6331	36.7351	31.1147	18.8975	14.369	10.8224	8.9009
Fisuc_1151	68.1467	50.4686	133.358	70.1626	91.1029	101.987	24.1468	33.9109	40.0428	30.4504
Fisuc_1152	7.71472	7.76439	11.4307	4.52662	4.40821	8.64296	20.4723	17.2428	16.7747	15.4595
Fisuc_1153	12.8579	9.05846	10.1606	11.3166	4.40821	8.64296	13.1233	15.5185	14.6102	26.7027
Fisuc_1156	3.85736	10.3525	1.27007	6.78993	2.9388	6.91437	9.97367	6.89713	9.74015	18.7387
Fisuc_1157	12.8579	16.8229	5.08029	2.26331	13.2246	13.8287	12.5983	10.3457	12.4457	8.43243
Fisuc_1158	108.006	100.937	114.307	140.325	179.267	176.316	121.259	113.228	122.834	148.504
Fisuc_1159	246.871	381.749	215.912	246.701	280.656	323.247	228.345	206.914	219.694	191.135
Fisuc_1160	21.8584	19.411	34.292	36.213	52.8985	48.4006	56.1675	52.3032	61.6876	62.7748
Fisuc_1161	12.8579	18.1169	7.62043	13.5799	23.5104	22.4717	71.9154	50.5789	76.2978	68.8649
Fisuc_1162	1402.79	1567.11	1717.14	531.878	1454.71	1738.96	6967.92	8970.87	8205.53	4788.68
Fisuc_1163	144.008	159.17	170.19	181.065	213.063	193.602	206.822	239.675	242.963	298.883
Fisuc_1164	63.0036	32.3516	91.4452	95.059	101.389	84.7011	35.6952	36.7847	53.0297	42.6306
Fisuc_1165	72.0041	157.876	26.6715	129.009	121.96	122.73	105.511	114.952	106.6	106.342
Fisuc_1167	36.002	32.3516	40.6423	90.5324	91.1029	88.1582	111.81	96.5598	114.717	129.297
Fisuc_1168	42.431	32.3516	40.6423	88.2691	66.1231	69.1437	79.7894	66.6723	77.9212	99.3153
Fisuc_1169	37.2878	18.1169	33.0219	20.3698	23.5104	19.0145	90.288	66.0975	55.1942	108.216
Fisuc_1170	42.431	24.5872	31.7518	31.6863	24.9798	27.6575	36.2202	28.738	23.2681	29.5135
Fisuc_1171	178.724	87.9965	180.35	169.748	146.94	124.459	197.374	180.475	209.954	266.09
Fisuc_1173	42.431	47.8804	46.9927	49.7928	48.4903	55.315	40.9445	45.9809	34.6316	40.7568
Fisuc_1174	275.158	218.697	278.146	427.766	409.963	354.362	222.045	206.914	235.387	248.288
Fisuc_1175	114.435	121.642	129.547	142.589	121.96	124.459	83.4639	94.8355	97.4015	94.1622
Fisuc_1176	115.721	94.4668	135.898	115.429	113.144	121.002	89.2381	91.387	110.388	103.532
Fisuc_1177	381.879	292.459	349.27	398.343	352.657	235.089	254.591	259.217	285.17	252.504
Fisuc_1178	160.723	147.523	93.9854	115.429	121.96	95.0726	112.335	151.737	111.471	121.802
Fisuc_1179	14.1437	11.6466	20.3212	13.5799	11.7552	10.3716	32.5457	28.738	31.3849	32.7928
Fisuc_1180	394.737	217.403	424.204	572.618	459.923	478.82	403.671	383.94	430.19	439.892
Fisuc_1181	174.867	169.523	185.431	244.438	242.451	188.417	366.401	371.295	310.602	299.351
Fisuc_1182	286.73	209.639	262.905	482.085	407.024	312.875	393.173	375.319	362.55	388.829
Fisuc_1183	36.002	25.8813	49.5328	40.7396	30.8575	38.029	47.2437	36.7847	41.1251	46.3784
Fisuc_1184	126.007	121.642	200.671	258.017	261.554	368.19	128.608	183.349	160.712	193.946
Fisuc_1185	124.721	142.347	143.518	323.653	323.269	278.303	455.639	400.608	492.96	439.423
Fisuc_1186	90.0051	77.6439	127.007	235.384	221.88	221.26	303.935	294.852	349.563	288.577
Fisuc_1187	2.57157	5.17626	0	0	1.4694	0	6.82409	5.17285	6.49343	11.2432
Fisuc_1188	77.1472	46.5864	81.2846	208.225	176.328	231.631	564.3	444.865	228.352	205.189
Fisuc_1189	9.00051	21.9991	11.4307	52.0561	27.9186	27.6575	25.1966	24.14	12.9869	19.6757
Fisuc_1190	159.438	163.052	95.2554	162.958	249.798	229.903	79.7894	74.1441	89.8258	51.0631
Fisuc_1192	64.2893	95.7609	38.1022	113.166	80.8171	79.5153	35.1703	33.3361	39.5017	36.5405
Fisuc_1193	10.2863	28.4694	5.08029	18.1065	19.1022	13.8287	6.82409	6.32237	9.19903	9.83784
Fisuc_1194	5.14315	7.76439	2.54014	11.3166	5.87761	13.8287	5.77423	6.89713	5.41119	7.02703
Fisuc_1195	2.57157	6.47033	1.27007	4.52662	11.7552	5.18578	14.1731	5.74761	12.9869	15.4595
Fisuc_1196	5.14315	3.8822	2.54014	0	1.4694	1.72859	6.29916	4.02333	2.16448	5.62162
Fisuc_1197	11.5721	9.05846	6.35036	6.78993	22.041	19.0145	3.67451	4.59809	3.24672	10.3063
Fisuc_1199	59.1462	150.112	53.343	58.8461	74.9395	60.5008	119.684	133.919	130.41	111.495
Fisuc_1200	51.4315	71.1736	46.9927	79.2159	49.9597	69.1437	98.1619	95.9851	110.929	78.2342
Fisuc_1201	87.4335	42.7042	67.3138	99.5857	74.9395	79.5153	62.9916	77.5927	77.9212	73.5495
Fisuc_1202	97.7198	54.3508	74.9343	29.423	54.3679	53.5864	64.5664	63.7984	62.7698	56.2162
Fisuc_1203	57.8604	43.9982	96.5255	72.4259	52.8985	55.315	101.836	100.008	110.929	86.1982
Fisuc_1204	221.155	386.926	276.876	273.861	242.451	254.103	146.455	148.863	141.773	121.333
Fisuc_1205	225.013	219.991	331.489	328.18	271.839	288.675	280.838	329.338	357.68	280.613
Fisuc_1207	257.157	476.216	110.496	119.955	123.43	108.901	85.5636	69.5461	79.0034	105.405
Fisuc_1208	156.866	208.345	154.949	199.171	232.166	250.646	332.806	323.016	368.502	330.27
Fisuc_1209	200.583	349.398	137.168	115.429	160.165	184.959	342.779	389.113	321.425	276.396
Fisuc_1210	3.85736	3.8822	3.81022	0	8.81641	10.3716	23.6219	13.2195	30.3027	28.5766
Fisuc_1211	6.42893	2.58813	5.08029	0	4.40821	6.91437	33.5955	31.0371	45.9951	40.2883
Fisuc_1212	1.28579	6.47033	8.89051	4.52662	5.87761	3.45719	16.2728	12.6447	18.3981	27.6396
Fisuc_1213	43.7168	86.7024	53.343	92.7957	116.083	77.7867	132.807	119.55	148.267	131.64
Fisuc_1215	0	2.58813	1.27007	6.78993	0	3.45719	6.82409	4.59809	4.32895	8.9009
Fisuc_1216	32.1447	49.1745	34.292	45.2662	51.4291	50.1292	170.602	133.345	165.582	132.108
Fisuc_1217	86.1477	94.4668	57.1533	52.0561	44.0821	51.8578	150.655	149.438	150.431	138.667
Fisuc_1218	207.012	213.521	175.27	135.799	155.757	145.202	223.62	204.615	200.755	179.892
Fisuc_1219	486.027	509.862	495.328	405.133	423.188	428.691	258.791	340.833	279.759	280.613
Fisuc_1221	192.868	144.935	186.701	226.331	163.104	193.602	71.9154	87.9384	90.908	79.6396
Fisuc_1222	60.432	36.2338	48.2628	88.2691	60.2455	81.2439	112.86	121.849	102.813	96.5045
Fisuc_1223	1019.63	807.497	1158.31	1077.34	1119.68	1159.89	593.171	690.288	619.581	525.622
Fisuc_1224	326.59	273.048	322.598	260.281	257.145	269.661	264.04	271.287	260.819	255.784
Fisuc_1226	291.874	345.516	248.934	131.272	233.635	242.003	83.4639	93.1112	86.038	113.369
Fisuc_1227	153.009	165.64	137.168	92.7957	99.9194	79.5153	86.0885	74.7189	67.6399	66.991
Fisuc_1228	64.2893	73.7617	49.5328	45.2662	51.4291	48.4006	39.8947	38.509	35.1727	40.2883
Fisuc_1229	196.725	203.168	171.46	129.009	148.41	153.845	117.584	104.606	96.8603	100.252
Fisuc_1230	361.306	406.337	341.649	212.751	249.798	248.917	192.649	205.764	201.837	159.748
Fisuc_1231	97.7198	59.527	86.3649	70.1626	70.5313	72.6009	65.6163	86.2141	71.4277	83.3874
Fisuc_1232	547.745	584.918	497.868	319.127	274.778	269.661	363.252	388.538	326.295	352.757
Fisuc_1233	95.1482	108.702	99.0656	88.2691	85.2253	119.273	140.156	166.681	162.877	127.423
Fisuc_1234	73.2899	43.9982	81.2846	43.0029	41.1433	38.029	43.5692	55.7518	49.2418	41.2252
Fisuc_1235	1650.95	997.725	1921.62	1894.39	1657.49	1780.45	706.556	758.109	803.021	756.108
Fisuc_1236	201.869	166.934	203.212	230.858	233.635	219.531	224.145	251.17	234.305	288.108
Fisuc_1237	180.01	75.0558	231.153	210.488	199.839	228.174	97.637	104.606	123.375	97.4414
Fisuc_1238	48.8599	19.411	140.978	108.639	82.2865	101.987	144.356	198.867	181.816	150.378
Fisuc_1239	47.5741	81.5261	49.5328	61.1094	64.6537	39.7576	52.493	38.509	43.2895	44.5045
Fisuc_1240	29.5731	24.5872	26.6715	20.3698	17.6328	15.5573	18.8975	25.2895	22.727	19.6757
Fisuc_1241	56.5746	59.527	54.6131	65.636	83.7559	62.2293	72.4403	71.8451	82.7912	89.9459
Fisuc_1242	15.4294	19.411	15.2409	15.8432	22.041	15.5573	20.4723	12.6447	15.1513	21.5495
Fisuc_1243	12.8579	28.4694	24.1314	15.8432	30.8575	19.0145	12.0734	18.3923	14.0691	15.9279
Fisuc_1244	142.722	231.638	137.168	135.799	136.654	172.859	98.6869	97.1346	89.2847	88.5405
Fisuc_1245	16.7152	19.411	27.9416	18.1065	22.041	19.0145	28.8712	31.0371	35.1727	32.7928
Fisuc_1246	55.2888	34.9398	62.2335	56.5828	42.6127	22.4717	37.795	37.9342	35.1727	36.0721
Fisuc_1247	131.15	160.464	167.65	169.748	164.573	150.388	129.658	132.77	151.513	131.64
Fisuc_1248	15.4294	24.5872	31.7518	24.8964	33.7963	29.3861	14.1731	21.8409	20.5625	37.9459
Fisuc_1249	37.2878	16.8229	83.8248	54.3194	54.3679	57.0436	41.9944	52.3032	58.4409	46.8468
Fisuc_1250	347.162	227.756	388.642	280.65	285.064	347.447	397.897	509.238	548.695	471.748
Fisuc_1251	19.2868	20.7051	35.562	20.3698	24.9798	22.4717	41.9944	53.4528	66.0165	59.964
Fisuc_1252	299.588	285.989	262.905	212.751	223.349	188.417	219.421	225.306	227.27	187.856
Fisuc_1253	105.435	141.053	100.336	58.8461	58.7761	69.1437	146.98	139.092	139.068	115.243
Fisuc_1254	30.8589	33.6457	33.0219	27.1597	52.8985	24.2003	40.9445	30.4623	35.7139	30.9189
Fisuc_1255	100.291	51.7626	87.635	56.5828	61.7149	74.3295	76.6398	84.4898	88.2024	78.7027
Fisuc_1256	1.28579	2.58813	6.35036	2.26331	8.81641	13.8287	9.97367	5.17285	6.49343	9.83784
Fisuc_1257	253.3	223.873	323.868	205.961	189.553	203.974	159.054	187.372	187.227	148.036
Fisuc_1258	267.444	153.994	301.007	475.295	477.556	442.52	412.07	400.608	473.479	460.036
Fisuc_1259	727.755	407.631	699.81	758.209	720.007	532.407	495.009	494.869	572.504	502.667
Fisuc_1260	140.151	230.344	170.19	149.378	171.92	238.546	129.133	152.886	128.245	98.3784
Fisuc_1261	2814.59	3522.45	2855.12	2254.26	2641.99	2727.72	1279.25	1391.5	1213.73	1027.35
Fisuc_1262	12.8579	12.9407	6.35036	31.6863	20.5716	24.2003	36.7451	26.439	39.5017	46.3784
Fisuc_1263	28.2873	42.7042	39.3722	83.7425	61.7149	60.5008	71.9154	64.948	89.8258	78.7027
Fisuc_1264	32.1447	14.2347	48.2628	22.6331	38.2045	32.8433	82.414	90.2374	91.9903	73.5495
Fisuc_1265	7.71472	6.47033	5.08029	4.52662	4.40821	5.18578	4.19944	4.59809	5.95231	8.9009
Fisuc_1266	9.00051	9.05846	6.35036	2.26331	2.9388	1.72859	2.09972	4.59809	4.87007	7.96396
Fisuc_1268	90.0051	156.582	71.1241	81.4792	66.1231	81.2439	137.532	127.022	134.739	115.243
Fisuc_1269	212.155	419.277	182.89	194.645	214.533	209.16	349.603	286.806	267.313	296.541
Fisuc_1270	1695.95	2774.48	1694.28	1756.33	1766.22	1757.98	1605.76	1233.44	1196.96	1193.66
Fisuc_1271	1667.67	2185.68	1708.25	1885.34	1791.2	1815.02	1223.09	1274.82	1156.37	1120.58
Fisuc_1272	1832.25	2488.49	2109.59	1500.57	2152.67	2369.9	1796.31	1450.12	1536.78	2368.58
Fisuc_1273	644.179	1057.25	596.934	414.186	401.147	471.906	482.411	508.663	413.415	298.883
Fisuc_1274	1180.35	2065.33	918.262	697.1	781.722	758.852	1167.44	839.151	801.939	638.522
Fisuc_1275	807.474	1288.89	647.737	749.156	653.884	611.922	675.585	641.433	603.889	618.847
Fisuc_1276	438.453	735.029	388.642	520.561	379.106	397.576	617.318	556.943	583.327	517.189
Fisuc_1277	34.7162	34.9398	27.9416	38.4763	26.4492	17.2859	352.753	260.941	249.456	304.036
Fisuc_1278	0	0	0	0	0	0	69.2908	58.6256	55.7353	123.676
Fisuc_1279	2719.44	4702.63	2537.6	2448.9	2439.21	2515.1	2311.79	2017.99	1767.84	1809.23
Fisuc_1280	15.4294	47.8804	15.2409	15.8432	17.6328	20.7431	36.7451	27.5885	26.5148	20.1441
Fisuc_1281	46.2883	78.938	60.9635	22.6331	30.8575	31.1147	57.2174	66.6723	61.1465	45.9099
Fisuc_1282	41.1452	59.527	52.073	47.5295	44.0821	32.8433	117.584	95.4103	102.813	117.586
Fisuc_1283	777.901	295.047	928.423	1011.7	894.866	943.812	70.8656	90.8122	99.0248	55.2793
Fisuc_1284	9422.25	2404.37	14457.2	18765.1	15145.1	13920.4	119.159	174.153	202.92	159.279
Fisuc_1285	144.008	89.2905	251.474	500.192	293.88	337.076	98.6869	101.733	111.471	145.694
Fisuc_1286	102.863	275.636	64.7737	79.2159	101.389	105.444	83.9888	74.7189	58.4409	69.3333
Fisuc_1287	2.57157	0	0	0	2.9388	1.72859	9.44874	6.89713	9.19903	13.1171
Fisuc_1288	86.1477	73.7617	104.146	129.009	146.94	152.116	288.187	266.689	297.616	212.216
Fisuc_1289	109.292	111.29	95.2554	113.166	121.96	86.4296	116.01	115.527	117.423	106.811
Fisuc_1290	1.28579	1.29407	3.81022	0	2.9388	6.91437	15.223	14.9438	21.1036	13.1171
Fisuc_1291	20.5726	27.1754	27.9416	36.213	66.1231	48.4006	51.4431	49.4294	55.7353	59.964
Fisuc_1292	23.1442	24.5872	33.0219	45.2662	52.8985	98.5298	56.1675	48.2799	46.5363	54.8108
Fisuc_1293	191.582	174.699	213.372	310.074	343.84	228.174	258.266	227.031	262.443	274.054
Fisuc_1294	379.307	564.213	475.007	443.609	545.148	516.849	2223.08	2148.46	2613.61	1475.21
Fisuc_1295	330.447	355.868	377.212	470.769	417.31	343.99	1549.07	1554.15	1718.05	1314.05
Fisuc_1296	315.018	371.397	370.861	694.836	747.926	710.452	1248.81	906.398	1240.25	1064.83
Fisuc_1297	199.297	217.403	312.438	549.984	587.761	496.106	611.544	523.607	655.836	565.91
Fisuc_1298	147.865	156.582	156.219	239.911	205.716	214.346	191.599	193.12	209.413	195.82
Fisuc_1299	51.4315	41.4101	38.1022	79.2159	101.389	91.6154	131.757	114.952	136.903	127.892
Fisuc_1301	14.1437	12.9407	24.1314	22.6331	17.6328	13.8287	17.8476	15.5185	13.528	8.43243
Fisuc_1302	124.721	109.996	198.131	169.748	296.819	222.988	607.869	500.617	645.555	517.658
Fisuc_1303	52.7173	58.233	78.7445	174.275	152.818	134.83	210.497	201.166	221.859	178.955
Fisuc_1304	95.1482	107.407	146.058	267.071	289.472	242.003	294.486	319.567	352.81	299.82
Fisuc_1305	6.42893	9.05846	5.08029	11.3166	24.9798	12.1002	32.5457	32.1866	34.6316	22.4865
Fisuc_1306	68.1467	49.1745	71.1241	101.849	73.4701	55.315	71.9154	62.0742	71.4277	76.3604
Fisuc_1307	60.432	29.7635	35.562	9.05324	20.5716	19.0145	83.4639	86.2141	50.8652	56.2162
Fisuc_1308	24.43	56.9389	30.4817	33.9497	73.4701	74.3295	64.0415	72.4199	71.4277	65.1171
Fisuc_1309	9.00051	9.05846	16.5109	6.78993	13.2246	22.4717	10.4986	12.07	8.65791	16.8649
Fisuc_1310	402.451	468.452	560.102	678.993	645.068	701.809	512.857	750.638	637.438	607.604
Fisuc_1311	34.7162	29.7635	36.8321	43.0029	23.5104	39.7576	27.8213	24.7147	23.8092	27.1712
Fisuc_1312	5.14315	6.47033	7.62043	0	1.4694	5.18578	2.09972	2.8738	4.87007	6.09009
Fisuc_1313	64.2893	46.5864	77.4744	74.6892	79.3477	84.7011	45.144	48.8547	53.0297	63.7117
Fisuc_1314	47.5741	25.8813	63.5036	36.213	30.8575	55.315	26.2465	36.7847	34.6316	23.8919
Fisuc_1315	50.1457	29.7635	58.4233	52.0561	47.0209	57.0436	45.144	39.0837	49.2418	42.1622
Fisuc_1316	726.47	798.439	549.941	307.81	420.249	459.806	582.672	649.48	535.708	448.793
Fisuc_1317	1436.22	1957.92	1013.52	764.999	728.824	732.923	759.574	759.259	694.797	586.991
Fisuc_1318	156.866	256.225	151.139	61.1094	83.7559	129.644	151.705	170.129	119.046	128.36
Fisuc_1319	137.579	122.936	151.139	119.955	139.593	134.83	94.4874	113.228	97.9426	119.459
Fisuc_1320	434.596	421.865	320.058	332.707	217.472	250.646	258.266	257.493	218.612	220.18
Fisuc_1321	245.585	267.872	269.255	258.017	267.431	254.103	212.597	204.04	221.318	239.856
Fisuc_1322	182.582	213.521	172.73	221.804	183.675	210.888	129.658	123.574	122.834	115.243
Fisuc_1324	203.154	183.757	215.912	224.068	283.595	252.375	340.68	323.59	396.099	275.459
Fisuc_1325	74.5756	109.996	78.7445	83.7425	79.3477	93.344	100.262	93.1112	87.6613	93.2252
Fisuc_1326	399.88	421.865	358.16	459.452	477.556	464.992	324.932	333.361	362.009	358.378
Fisuc_1327	459.026	82.8202	847.138	685.783	590.7	701.809	168.503	297.726	347.399	299.82
Fisuc_1328	495.028	634.092	419.124	328.18	323.269	312.875	424.668	401.758	352.269	307.315
Fisuc_1329	19.2868	16.8229	15.2409	31.6863	22.041	31.1147	26.2465	22.9904	20.5625	20.1441
Fisuc_1330	28.2873	46.5864	44.4525	58.8461	66.1231	72.6009	107.086	112.078	136.903	132.108
Fisuc_1331	70.7183	72.4677	78.7445	76.9526	58.7761	63.9579	71.3905	77.0179	67.6399	68.3964
Fisuc_1332	41.1452	41.4101	48.2628	52.0561	73.4701	77.7867	151.705	147.139	168.829	126.018
Fisuc_1333	0	0	0	0	0	0	48.8185	56.3266	51.9474	67.4595
Fisuc_1334	519.458	556.448	593.124	482.085	479.025	560.064	361.677	367.272	346.857	364.468
Fisuc_1335	5.14315	9.05846	8.89051	9.05324	11.7552	6.91437	8.92381	10.9205	14.6102	11.7117
Fisuc_1336	7.71472	2.58813	11.4307	4.52662	5.87761	1.72859	6.82409	5.74761	5.95231	5.62162
Fisuc_1337	9.00051	9.05846	8.89051	0	10.2858	13.8287	30.4459	28.1633	27.5971	29.982
Fisuc_1340	5.14315	1.29407	1.27007	11.3166	1.4694	8.64296	8.92381	6.32237	7.57567	8.9009
Fisuc_1341	144.008	121.642	177.81	196.908	292.411	184.959	324.932	274.736	355.515	283.892
Fisuc_1342	41.1452	53.0567	49.5328	47.5295	45.5515	41.4862	112.335	91.9617	120.67	102.595
Fisuc_1343	70.7183	95.7609	106.686	97.3223	110.205	108.901	277.163	264.965	305.732	186.45
Fisuc_1344	51.4315	42.7042	69.854	124.482	76.4089	69.1437	119.684	100.008	132.033	114.306
Fisuc_1345	43.7168	32.3516	53.343	106.376	85.2253	101.987	87.1384	91.9617	109.306	95.0991
Fisuc_1346	240.442	146.229	262.905	468.505	470.209	413.134	288.187	244.848	281.923	312
Fisuc_1347	190.296	120.348	266.715	420.976	343.84	369.919	388.973	391.987	451.293	335.423
Fisuc_1348	9.00051	18.1169	10.1606	20.3698	24.9798	22.4717	27.2964	70.6956	67.6399	48.2522
Fisuc_1349	5.14315	2.58813	2.54014	13.5799	13.2246	8.64296	14.698	17.8176	16.7747	14.5225
Fisuc_1350	18.001	10.3525	15.2409	2.26331	19.1022	22.4717	16.7978	18.3923	25.4326	19.2072
Fisuc_1351	1009.34	1966.98	314.978	36.213	32.3269	29.3861	26.2465	37.9342	20.0214	26.2342
Fisuc_1352	6.42893	18.1169	7.62043	4.52662	5.87761	5.18578	3.67451	8.62141	7.57567	6.55856
Fisuc_1353	46.2883	63.4092	38.1022	43.0029	52.8985	55.315	34.1205	35.0604	35.7139	46.8468
Fisuc_1354	14.1437	27.1754	12.7007	31.6863	29.388	19.0145	36.2202	41.9575	45.9951	38.4144
Fisuc_1355	32.1447	41.4101	12.7007	72.4259	45.5515	39.7576	471.387	251.17	267.313	381.802
Fisuc_1356	14.1437	10.3525	7.62043	4.52662	7.34701	3.45719	9.44874	15.5185	21.6448	8.9009
Fisuc_1357	37.2878	28.4694	29.2117	36.213	39.6739	41.4862	39.3698	36.7847	38.9606	41.2252
Fisuc_1358	84.8619	77.6439	109.226	131.272	73.4701	110.63	155.904	197.143	212.66	163.964
Fisuc_1359	92.5767	82.8202	115.577	167.485	138.124	122.73	189.5	173.003	200.755	188.793
Fisuc_1360	90.0051	93.1727	91.4452	124.482	104.328	72.6009	83.4639	103.457	94.1547	92.2883
Fisuc_1361	81.0046	104.819	138.438	119.955	116.083	103.716	259.84	302.899	321.425	359.784
Fisuc_1362	28.2873	18.1169	13.9708	52.0561	36.7351	17.2859	57.7423	61.4994	59.5231	50.1261
Fisuc_1363	230.156	267.872	360.701	468.505	448.168	473.634	1045.14	932.837	1182.89	791.243
Fisuc_1364	410.166	441.276	532.16	744.629	797.885	793.424	1555.37	1474.84	1807.34	1424.14
Fisuc_1365	2.57157	9.05846	10.1606	4.52662	13.2246	15.5573	20.4723	8.04665	7.03455	14.991
Fisuc_1366	114.435	115.172	184.16	138.062	124.899	136.559	184.25	200.592	216.448	178.018
Fisuc_1367	682.753	711.736	995.737	810.265	802.294	729.466	671.91	779.376	867.955	729.405
Fisuc_1368	118.292	129.407	177.81	144.852	171.92	138.287	150.13	218.409	212.66	168.649
Fisuc_1369	27.0015	16.8229	40.6423	40.7396	22.041	34.5719	100.262	121.849	128.245	94.6306
Fisuc_1370	63.0036	40.116	69.854	43.0029	44.0821	48.4006	48.2936	53.4528	64.3932	60.9009
Fisuc_1371	87.4335	51.7626	125.737	99.5857	80.8171	51.8578	80.8392	104.032	91.4491	112.901
Fisuc_1372	41.1452	43.9982	44.4525	61.1094	47.0209	77.7867	58.2672	70.6956	81.1679	75.4234
Fisuc_1373	61.7178	46.5864	96.5255	92.7957	85.2253	79.5153	49.8684	74.1441	71.9689	73.5495
Fisuc_1374	204.44	265.283	167.65	115.429	111.675	121.002	425.718	308.647	241.339	243.604
Fisuc_1375	3.85736	11.6466	13.9708	2.26331	2.9388	3.45719	4.19944	8.04665	5.41119	7.96396
Fisuc_1376	231.442	258.813	199.401	83.7425	124.899	126.187	89.2381	127.597	135.28	88.0721
Fisuc_1377	106.72	157.876	116.847	92.7957	95.5112	81.2439	78.7395	94.2608	64.9343	51.0631
Fisuc_1378	66.8609	72.4677	57.1533	115.429	99.9194	105.444	84.5137	79.317	64.9343	90.8829
Fisuc_1379	10.2863	5.17626	3.81022	6.78993	10.2858	8.64296	14.1731	12.6447	14.6102	14.0541
Fisuc_1380	0	0	0	0	1.4694	0	8.92381	10.9205	17.3158	14.0541
Fisuc_1381	37.2878	49.1745	35.562	63.3727	39.6739	51.8578	49.8684	50.0042	48.7007	36.0721
Fisuc_1382	18.001	32.3516	24.1314	52.0561	44.0821	55.315	45.6689	28.1633	32.4672	37.009
Fisuc_1383	48.8599	91.8787	78.7445	79.2159	77.8783	84.7011	114.96	137.368	125.54	130.703
Fisuc_1384	77.1472	100.937	87.635	79.2159	61.7149	53.5864	73.4902	76.4432	68.7221	58.5586
Fisuc_1385	398.594	513.744	358.16	556.774	470.209	570.436	617.318	544.873	676.94	683.964
Fisuc_1386	478.313	499.509	647.737	681.256	683.272	829.725	1367.97	1459.32	1747.82	1258.31
Fisuc_1387	496.314	693.619	525.81	538.668	542.209	615.379	432.542	475.327	418.285	380.865
Fisuc_1388	257.157	276.93	193.051	131.272	148.41	127.916	199.473	173.003	183.981	129.766
Fisuc_1389	299.588	331.281	250.204	235.384	182.206	178.045	192.124	174.727	156.925	132.577
Fisuc_1390	852.477	1211.25	867.459	794.422	802.294	701.809	597.895	602.924	546.53	434.739
Fisuc_1391	59.1462	77.6439	74.9343	63.3727	60.2455	77.7867	92.3877	108.055	109.847	100.721
Fisuc_1392	82.2904	76.3499	92.7153	56.5828	58.7761	76.0581	53.0179	52.3032	52.4886	52.9369
Fisuc_1393	46.2883	60.8211	45.7226	52.0561	42.6127	22.4717	88.7132	62.6489	86.5791	68.8649
Fisuc_1394	208.297	182.463	177.81	117.692	189.553	160.759	222.045	193.12	221.859	220.18
Fisuc_1395	714.898	794.556	834.438	699.363	902.213	758.852	674.01	759.834	782.458	713.009
Fisuc_1396	729.041	1068.9	627.416	590.724	648.006	554.878	612.068	597.176	613.088	735.495
Fisuc_1397	2418.57	3004.82	1818.74	1507.36	1484.1	1413.99	1554.84	1344.94	1209.94	1058.74
Fisuc_1398	113.149	175.993	111.766	61.1094	66.1231	81.2439	88.7132	110.354	86.038	95.5676
Fisuc_1399	851.191	1098.66	819.197	665.413	683.272	622.293	636.215	692.012	642.308	477.838
Fisuc_1400	0	0	0	0	0	0	59.842	56.9013	40.0428	87.6036
Fisuc_1401	6.42893	7.76439	2.54014	9.05324	11.7552	6.91437	63.5165	66.6723	57.3586	35.1351
Fisuc_1402	959.197	1419.59	665.518	681.256	552.495	582.536	1566.39	1251.83	1185.05	1329.04
Fisuc_1403	774.044	1129.72	740.452	645.043	712.66	606.736	465.088	391.987	359.844	270.775
Fisuc_1404	2.57157	2.58813	2.54014	2.26331	1.4694	3.45719	38.8448	34.4856	28.6793	33.2613
Fisuc_1405	182.582	289.871	170.19	151.642	126.369	134.83	257.741	231.629	210.495	170.523
Fisuc_1406	99.0056	129.407	74.9343	79.2159	67.5925	74.3295	85.0387	84.4898	67.6399	92.7567
Fisuc_1407	329.161	452.923	271.795	248.964	283.595	269.661	379	320.142	291.122	261.405
Fisuc_1408	327.876	490.451	297.197	230.858	317.391	269.661	182.151	195.993	174.24	135.856
Fisuc_1409	20.5726	20.7051	16.5109	31.6863	19.1022	13.8287	83.4639	66.6723	60.0642	63.7117
Fisuc_1410	231.442	333.869	205.752	172.012	226.288	242.003	187.925	182.774	149.89	198.631
Fisuc_1411	54.0031	75.0558	53.343	29.423	52.8985	43.2148	79.7894	67.247	61.6876	58.0901
Fisuc_1412	388.308	471.04	298.467	285.177	249.798	321.518	276.113	309.796	284.629	230.018
Fisuc_1413	227.584	345.516	231.153	172.012	191.022	160.759	204.723	187.947	174.24	160.685
Fisuc_1414	160.723	204.462	138.438	97.3223	120.491	143.473	119.684	125.298	119.046	121.333
Fisuc_1415	330.447	504.686	325.139	230.858	232.166	311.147	513.907	557.518	451.835	358.378
Fisuc_1416	1266.5	1908.75	1122.74	880.428	909.56	878.125	941.725	886.281	732.134	536.865
Fisuc_1417	106.72	221.285	105.416	106.376	99.9194	119.273	67.191	66.6723	63.8521	52.4685
Fisuc_1418	51.4315	77.6439	52.073	33.9497	48.4903	46.672	56.1675	37.3595	44.9129	59.027
Fisuc_1419	291.874	472.334	199.401	237.648	229.227	248.917	264.04	245.423	224.023	178.486
Fisuc_1420	47.5741	78.938	41.9124	81.4792	32.3269	46.672	92.9126	74.7189	78.4623	52
Fisuc_1421	464.169	666.444	336.569	427.766	421.718	406.219	479.786	442.566	417.744	368.685
Fisuc_1422	315.018	482.687	256.555	357.603	355.595	295.589	439.891	381.641	376.078	516.252
Fisuc_1423	136.293	192.816	119.387	172.012	126.369	133.102	217.321	183.923	175.323	214.09
Fisuc_1424	1202.21	1827.22	883.97	873.638	915.438	940.355	1083.46	983.416	803.562	787.964
Fisuc_1425	309.875	301.517	254.014	147.115	161.634	165.945	302.36	285.081	314.39	266.559
Fisuc_1426	200.583	172.111	142.248	117.692	129.307	100.258	347.504	301.749	343.07	342.45
Fisuc_1427	12.8579	24.5872	15.2409	29.423	23.5104	29.3861	297.11	265.539	316.014	212.216
Fisuc_1428	69.4325	97.0549	106.686	61.1094	61.7149	98.5298	107.086	135.644	128.786	124.144
Fisuc_1429	149.151	112.584	146.058	88.2691	120.491	121.002	99.2118	100.008	85.4968	96.973
Fisuc_1432	6.42893	3.8822	3.81022	6.78993	2.9388	1.72859	4.19944	2.8738	2.16448	5.15315
Fisuc_1433	45.0025	28.4694	33.0219	22.6331	51.4291	41.4862	35.6952	43.6818	38.9606	40.2883
Fisuc_1434	68.1467	86.7024	54.6131	81.4792	39.6739	53.5864	76.1149	81.616	65.4754	78.7027
Fisuc_1435	228.87	388.22	243.854	285.177	305.636	352.633	802.093	777.077	786.787	656.793
Fisuc_1436	45.0025	28.4694	53.343	47.5295	63.1843	57.0436	76.6398	67.247	73.0511	60.4324
Fisuc_1437	478.313	310.576	411.503	387.026	358.534	309.418	268.239	241.974	245.127	253.91
Fisuc_1438	108.006	144.935	132.088	174.275	167.512	159.031	259.315	296.002	291.663	285.297
Fisuc_1439	191.582	251.049	186.701	280.65	245.39	267.932	232.544	219.559	231.058	243.135
Fisuc_1440	165.867	218.697	215.912	194.645	251.268	233.36	644.089	785.123	726.182	626.342
Fisuc_1441	272.587	271.754	336.569	368.92	339.432	304.232	277.688	265.539	261.902	286.703
Fisuc_1442	48.8599	37.5279	33.0219	72.4259	77.8783	84.7011	110.235	97.7093	108.765	96.5045
Fisuc_1443	186.439	254.931	260.365	341.76	370.289	330.161	461.938	350.604	484.843	429.117
Fisuc_1444	329.161	282.106	264.175	233.121	211.594	240.274	172.177	156.91	141.773	172.396
Fisuc_1445	104.149	119.054	100.336	81.4792	82.2865	70.8723	100.262	77.5927	75.2156	86.6667
Fisuc_1446	55.2888	85.4083	58.4233	86.0058	123.43	88.1582	67.191	49.4294	61.6876	70.7387
Fisuc_1447	582.461	452.923	643.927	608.83	571.598	679.337	1402.61	1844.41	1874.98	1385.73
Fisuc_1448	43.7168	33.6457	54.6131	54.3194	91.1029	81.2439	113.91	104.032	110.929	110.09
Fisuc_1449	7.71472	9.05846	11.4307	9.05324	14.694	10.3716	12.0734	9.19617	12.9869	14.991
Fisuc_1450	16.7152	24.5872	20.3212	24.8964	29.388	27.6575	15.7479	16.6681	20.0214	15.9279
Fisuc_1452	16.7152	11.6466	13.9708	22.6331	13.2246	8.64296	20.4723	13.7943	13.528	14.5225
Fisuc_1453	140.151	109.996	191.781	153.905	152.818	143.473	119.684	116.676	123.916	115.243
Fisuc_1454	171.01	164.346	162.569	67.8993	80.8171	93.344	93.9625	94.2608	73.0511	66.054
Fisuc_1455	79.7188	128.113	111.766	196.908	251.268	269.661	426.768	463.257	475.644	290.919
Fisuc_1456	60.432	73.7617	63.5036	27.1597	57.3067	55.315	58.2672	62.0742	44.9129	50.1261
Fisuc_1457	9.00051	3.8822	6.35036	4.52662	7.34701	13.8287	7.34902	6.89713	7.57567	10.3063
Fisuc_1458	16.7152	16.8229	24.1314	27.1597	33.7963	29.3861	17.3227	22.4157	15.6925	19.2072
Fisuc_1459	15.4294	11.6466	22.8613	40.7396	27.9186	24.2003	24.6717	24.14	22.1859	36.0721
Fisuc_1460	66.8609	60.8211	93.9854	88.2691	74.9395	103.716	74.0151	85.6394	79.5445	51.5315
Fisuc_1461	604.32	643.151	486.438	267.071	352.657	356.09	374.275	376.468	287.875	242.667
Fisuc_1462	20.5726	25.8813	17.781	22.6331	16.1634	25.9289	15.223	16.6681	16.2336	13.1171
Fisuc_1463	28.2873	53.0567	41.9124	40.7396	29.388	46.672	43.5692	42.5323	35.7139	31.3874
Fisuc_1464	46.2883	80.2321	60.9635	56.5828	57.3067	43.2148	59.842	70.1208	54.1119	68.3964
Fisuc_1465	334.305	361.044	340.379	314.6	335.024	330.161	248.292	249.446	244.586	239.387
Fisuc_1466	0	0	0	0	1.4694	0	23.6219	23.5652	16.2336	11.2432
Fisuc_1467	132.436	218.697	116.847	61.1094	94.0418	88.1582	121.784	125.298	110.388	94.1622
Fisuc_1468	36.002	45.2923	20.3212	20.3698	20.5716	29.3861	47.2437	35.6352	30.8438	34.1982
Fisuc_1469	412.738	402.454	552.481	418.712	405.555	404.491	355.378	448.313	409.627	382.739
Fisuc_1470	48.8599	41.4101	46.9927	74.6892	26.4492	41.4862	34.6454	28.1633	37.8783	36.0721
Fisuc_1471	187.725	207.051	177.81	323.653	320.33	323.247	484.51	559.817	485.925	913.982
Fisuc_1472	198.011	252.343	246.394	172.012	170.451	193.602	132.807	124.148	115.8	101.658
Fisuc_1473	300.874	194.11	368.321	228.594	265.962	240.274	146.455	148.863	145.561	139.135
Fisuc_1474	4074.66	1981.21	7135.27	6656.4	5893.77	6461.48	2701.29	3750.89	4218.57	3230.56
Fisuc_1475	189.011	45.2923	278.146	239.911	238.043	264.475	68.2409	79.317	101.73	101.658
Fisuc_1476	766.329	782.91	760.773	588.461	587.761	587.722	889.756	1048.94	971.309	836.216
Fisuc_1477	104.149	87.9965	91.4452	113.166	111.675	89.8868	112.86	109.205	83.8735	90.4144
Fisuc_1478	24.43	36.2338	30.4817	49.7928	54.3679	44.9434	52.493	39.0837	42.2073	49.6577
Fisuc_1479	14.1437	19.411	24.1314	22.6331	41.1433	34.5719	80.3143	48.2799	83.8735	53.8739
Fisuc_1480	16.7152	10.3525	19.0511	27.1597	20.5716	25.9289	41.9944	34.4856	43.8307	45.4414
Fisuc_1481	84.8619	73.7617	111.766	119.955	91.1029	115.816	113.385	103.457	91.9903	135.856
Fisuc_1482	173.581	190.228	284.496	224.068	201.308	247.189	254.066	258.068	237.551	224.865
Fisuc_1483	9.00051	7.76439	7.62043	0	4.40821	5.18578	8.39888	8.62141	7.57567	7.49549
Fisuc_1484	78.433	76.3499	76.2043	33.9497	66.1231	74.3295	33.5955	44.2566	38.4195	32.7928
Fisuc_1485	1125.06	1589.11	1270.07	1337.62	1908.75	2058.75	1808.91	2401.35	2239.15	3192.61
Fisuc_1486	990.056	764.793	1159.58	1167.87	972.744	1040.61	776.372	1215.04	1042.74	1079.35
Fisuc_1487	93.8624	117.76	130.817	54.3194	49.9597	74.3295	28.3462	70.1208	50.8652	41.6937
Fisuc_1488	304.732	359.75	321.328	185.591	220.41	288.675	164.303	228.18	163.418	237.982
Fisuc_1489	87.4335	77.6439	88.9051	99.5857	102.858	96.8012	73.4902	62.6489	53.5708	62.3063
Fisuc_1490	273.873	263.989	269.255	258.017	233.635	217.803	131.757	155.185	138.527	157.405
Fisuc_1491	21.8584	36.2338	27.9416	52.0561	49.9597	69.1437	155.379	120.125	120.67	276.396
Fisuc_1492	79.7188	94.4668	59.6934	24.8964	35.2657	41.4862	66.6661	45.9809	39.5017	54.3423
Fisuc_1493	27.0015	43.9982	41.9124	29.423	22.041	24.2003	38.8448	44.8313	35.1727	37.009
Fisuc_1494	1191.92	817.85	1358.98	1213.13	1234.3	1192.73	963.247	1074.8	1179.1	1006.74
Fisuc_1495	93.8624	143.641	111.766	54.3194	33.7963	63.9579	36.7451	52.3032	44.3718	44.5045
Fisuc_1496	72.0041	51.7626	57.1533	83.7425	58.7761	67.4151	40.4196	62.6489	48.7007	89.4775
Fisuc_1497	50.1457	60.8211	38.1022	58.8461	55.8373	58.7722	40.4196	35.0604	36.255	28.1081
Fisuc_1498	77.1472	69.8795	57.1533	79.2159	70.5313	58.7722	46.1938	46.5556	44.9129	64.1802
Fisuc_1499	199.297	217.403	233.693	280.65	308.575	288.675	317.583	343.132	395.558	386.486
Fisuc_1500	11.5721	28.4694	19.0511	18.1065	19.1022	15.5573	38.3199	28.738	28.6793	29.5135
Fisuc_1501	38.5736	63.4092	62.2335	33.9497	57.3067	55.315	70.8656	64.948	64.3932	66.054
Fisuc_1502	37.2878	109.996	44.4525	52.0561	48.4903	62.2293	324.407	344.856	318.719	240.793
Fisuc_1503	127.293	100.937	109.226	106.376	98.45	81.2439	64.0415	78.1675	72.51	62.7748
Fisuc_1504	569.604	540.919	588.044	710.679	606.863	566.978	305.509	339.109	309.52	306.378
Fisuc_1505	322.733	276.93	312.438	461.715	421.718	397.576	474.012	515.56	560.599	506.883
Fisuc_1506	82.2904	69.8795	69.854	81.4792	61.7149	46.672	75.5899	86.2141	100.648	101.658
Fisuc_1507	110.578	113.878	115.577	117.692	92.5724	105.444	166.403	150.013	179.11	170.054
Fisuc_1508	336.876	346.81	459.766	312.337	365.881	363.005	627.816	720.75	808.432	639.928
Fisuc_1509	72.0041	77.6439	80.0146	99.5857	111.675	122.73	131.233	132.77	152.054	169.117
Fisuc_1510	149.151	106.113	228.613	162.958	168.981	195.331	391.598	379.342	514.063	523.748
Fisuc_1511	33.4305	20.7051	21.5912	11.3166	10.2858	15.5573	69.2908	79.8917	90.3669	69.3333
Fisuc_1512	75.8614	111.29	62.2335	201.435	154.287	126.187	65.6163	84.4898	82.2501	63.7117
Fisuc_1513	613.32	102.231	515.649	74.6892	101.389	108.901	11.5485	16.6681	16.7747	15.9279
Fisuc_1514	480.884	120.348	200.671	38.4763	26.4492	27.6575	1.57479	1.14952	1.08224	6.09009
Fisuc_1515	369.021	333.869	450.876	497.928	577.475	670.694	415.745	466.131	418.826	428.649
Fisuc_1516	73.2899	63.4092	53.343	38.4763	47.0209	57.0436	35.1703	35.6352	38.9606	41.2252
Fisuc_1517	6.42893	5.17626	2.54014	0	1.4694	3.45719	12.0734	16.6681	16.7747	13.5856
Fisuc_1518	127.293	116.466	144.788	212.751	164.573	205.703	146.98	123.574	131.492	158.811
Fisuc_1519	18.001	15.5288	20.3212	29.423	24.9798	19.0145	29.3961	20.1166	22.1859	21.0811
Fisuc_1520	57.8604	64.7033	62.2335	54.3194	64.6537	44.9434	45.6689	44.8313	51.4063	54.3423
Fisuc_1521	82.2904	94.4668	90.1751	81.4792	91.1029	76.0581	116.534	127.597	99.5659	102.595
Fisuc_1522	11.5721	14.2347	13.9708	11.3166	11.7552	10.3716	15.7479	17.8176	13.528	14.5225
Fisuc_1523	109.292	95.7609	167.65	95.059	77.8783	63.9579	51.4431	59.2004	47.6185	47.3153
Fisuc_1525	690.468	716.912	682.029	626.937	672.986	587.722	409.445	375.319	382.571	522.342
Fisuc_1526	420.452	452.923	433.095	312.337	240.982	293.861	172.177	195.993	157.466	146.631
Fisuc_1527	370.307	370.103	397.533	228.594	238.043	228.174	183.201	178.751	146.102	165.369
Fisuc_1528	477.027	485.275	551.211	280.65	242.451	316.333	155.379	189.671	138.527	137.261
Fisuc_1529	72.0041	76.3499	86.3649	29.423	33.7963	38.029	28.8712	33.3361	27.5971	27.6396
Fisuc_1530	214.726	205.756	210.832	99.5857	124.899	134.83	108.661	136.218	116.341	95.5676
Fisuc_1531	16.7152	5.17626	22.8613	13.5799	10.2858	22.4717	11.5485	9.19617	4.87007	14.0541
Fisuc_1532	15.4294	23.2932	2.54014	27.1597	23.5104	29.3861	71.9154	56.3266	56.2764	74.018
Fisuc_1533	27.0015	23.2932	48.2628	40.7396	49.9597	36.3005	35.6952	35.0604	38.4195	31.3874
Fisuc_1534	36.002	23.2932	64.7737	58.8461	70.5313	81.2439	120.734	136.218	155.301	108.216
Fisuc_1535	70.7183	81.5261	62.2335	99.5857	63.1843	70.8723	29.3961	32.7614	24.8915	33.7297
Fisuc_1536	207.012	209.639	148.598	244.438	246.86	179.774	117.584	108.055	115.258	153.189
Fisuc_1537	140.151	159.17	106.686	104.112	117.552	105.444	123.883	97.7093	94.1547	105.874
Fisuc_1538	37.2878	19.411	31.7518	86.0058	45.5515	43.2148	46.1938	43.1071	49.783	43.0991
Fisuc_1541	232.727	172.111	307.358	409.659	401.147	376.833	302.36	322.441	398.264	374.775
Fisuc_1542	411.452	394.69	627.416	633.727	661.231	618.836	933.326	952.379	1102.8	875.567
Fisuc_1543	14.1437	15.5288	10.1606	27.1597	16.1634	17.2859	22.572	48.8547	58.982	27.6396
Fisuc_1544	23.1442	24.5872	25.4014	15.8432	13.2246	6.91437	23.0969	42.5323	51.9474	19.2072
Fisuc_1545	46.2883	34.9398	35.562	2.26331	7.34701	8.64296	21.5221	32.1866	63.8521	20.1441
Fisuc_1546	30.8589	23.2932	29.2117	9.05324	16.1634	6.91437	15.7479	22.4157	37.3372	13.5856
Fisuc_1547	6.42893	12.9407	7.62043	4.52662	2.9388	3.45719	15.223	27.0138	23.2681	7.02703
Fisuc_1548	2.57157	5.17626	7.62043	0	4.40821	0	9.44874	19.5419	27.5971	8.43243
Fisuc_1549	19.2868	16.8229	29.2117	4.52662	2.9388	3.45719	16.7978	51.1537	65.4754	27.6396
Fisuc_1551	42.431	38.822	36.8321	6.78993	16.1634	19.0145	56.1675	90.8122	122.293	60.4324
Fisuc_1552	18.001	33.6457	21.5912	15.8432	14.694	10.3716	19.9473	27.5885	30.3027	18.7387
Fisuc_1554	14.1437	3.8822	16.5109	22.6331	16.1634	13.8287	30.9709	30.4623	41.1251	23.8919
Fisuc_1555	132.436	86.7024	175.27	129.009	73.4701	84.7011	416.27	455.211	630.404	271.243
Fisuc_1556	375.45	304.105	488.978	518.298	477.556	511.664	564.3	630.513	666.659	667.099
Fisuc_1557	298.303	163.052	278.146	402.869	314.452	293.861	150.655	150.587	158.007	167.712
Fisuc_1558	343.305	223.873	454.686	518.298	412.902	509.935	279.263	313.819	362.009	286.234
Fisuc_1560	109.292	84.1143	139.708	113.166	91.1029	89.8868	73.4902	80.4665	66.5577	73.5495
Fisuc_1561	29.5731	21.9991	21.5912	36.213	26.4492	22.4717	28.8712	29.3128	40.0428	27.1712
Fisuc_1562	277.73	197.992	370.861	500.192	426.127	395.848	217.846	227.605	306.273	254.378
Fisuc_1563	9.00051	5.17626	3.81022	6.78993	7.34701	8.64296	5.2493	8.04665	4.32895	7.49549
Fisuc_1564	2.57157	2.58813	1.27007	4.52662	4.40821	3.45719	26.7714	21.2661	20.0214	17.3333
Fisuc_1565	15.4294	7.76439	31.7518	9.05324	16.1634	13.8287	3.14958	6.32237	13.528	10.3063
Fisuc_1566	37.2878	62.1152	45.7226	92.7957	74.9395	119.273	156.954	210.362	206.166	129.297
Fisuc_1567	135.008	168.229	171.46	194.645	224.819	205.703	142.781	119.55	148.267	121.333
Fisuc_1568	280.302	54.3508	200.671	88.2691	77.8783	55.315	9.44874	6.89713	7.57567	12.6486
Fisuc_1569	204.44	47.8804	214.642	176.538	168.981	140.016	19.4224	24.14	23.8092	41.6937
Fisuc_1570	20.5726	25.8813	25.4014	33.9497	24.9798	50.1292	28.3462	47.1304	37.8783	40.7568
Fisuc_1571	505.314	460.687	424.204	380.236	424.657	433.877	485.56	462.682	470.233	563.099
Fisuc_1572	90.0051	89.2905	93.9854	79.2159	76.4089	91.6154	101.312	133.919	109.306	112.901
Fisuc_1573	25.7157	21.9991	24.1314	24.8964	24.9798	19.0145	31.4958	32.7614	23.8092	32.3243
Fisuc_1574	226.299	265.283	212.102	169.748	160.165	162.488	92.3877	108.055	85.4968	74.4865
Fisuc_1575	174.867	204.462	177.81	133.535	163.104	138.287	140.156	131.045	106.059	118.523
Fisuc_1576	51.4315	38.822	45.7226	49.7928	57.3067	41.4862	54.0678	39.0837	44.9129	30.4504
Fisuc_1577	46.2883	50.4686	31.7518	92.7957	66.1231	81.2439	79.7894	68.9713	77.38	84.7928
Fisuc_1578	131.15	144.935	135.898	126.745	130.777	136.559	104.461	120.7	129.869	118.523
Fisuc_1579	11.5721	7.76439	2.54014	13.5799	11.7552	3.45719	8.92381	8.04665	11.3635	9.36937
Fisuc_1580	39.8594	42.7042	55.8832	76.9526	67.5925	67.4151	89.2381	85.6394	95.7781	81.5135
Fisuc_1582	43.7168	31.0576	55.8832	20.3698	45.5515	34.5719	50.9182	33.3361	50.3241	47.7838
Fisuc_1583	0	1.29407	3.81022	0	2.9388	0	16.2728	13.2195	18.9392	17.3333
Fisuc_1584	129.864	169.523	107.956	83.7425	108.736	96.8012	91.3378	97.7093	84.4146	80.5766
Fisuc_1585	9.00051	19.411	8.89051	15.8432	19.1022	17.2859	45.6689	48.2799	48.7007	48.7207
Fisuc_1586	9.00051	6.47033	12.7007	6.78993	11.7552	13.8287	7.87395	2.8738	3.78783	6.09009
Fisuc_1587	316.304	318.34	270.525	549.984	556.904	454.62	267.189	259.217	261.361	294.198
Fisuc_1588	33.4305	25.8813	34.292	27.1597	33.7963	17.2859	30.9709	29.3128	31.926	26.7027
Fisuc_1589	72.0041	51.7626	68.5839	9.05324	45.5515	48.4006	104.461	80.4665	71.9689	104.468
Fisuc_1590	60.432	40.116	39.3722	20.3698	30.8575	34.5719	80.3143	81.0413	78.4623	86.6667
Fisuc_1591	1553.23	1441.59	1800.96	2236.15	2041	1989.61	1839.35	1608.76	1811.13	1742.7
Fisuc_1592	5026.14	5138.73	6002.36	2679.76	3129.83	2919.59	2630.42	2736.44	2356.03	1886.05
Fisuc_1593	0	2.58813	7.62043	11.3166	14.694	10.3716	24.1468	24.7147	25.9737	33.7297
Fisuc_1594	69.4325	65.9974	59.6934	43.0029	32.3269	32.8433	71.9154	59.2004	55.7353	52.9369
Fisuc_1595	279.016	169.523	387.372	307.81	426.127	361.276	285.562	307.497	403.675	331.676
Fisuc_1596	277.73	226.461	285.766	334.97	392.33	475.363	422.569	516.71	538.414	463.315
Fisuc_1597	198.011	328.693	207.022	174.275	185.145	186.688	98.1619	105.756	112.012	91.8198
Fisuc_1598	74.5756	73.7617	57.1533	47.5295	35.2657	58.7722	33.5955	28.1633	24.8915	16.8649
Fisuc_1599	484.742	643.151	492.788	276.124	343.84	388.933	262.99	232.203	243.504	272.18
Fisuc_1600	30.8589	25.8813	24.1314	6.78993	8.81641	8.64296	20.4723	18.3923	24.3504	17.8018
Fisuc_1601	38.5736	38.822	25.4014	36.213	29.388	27.6575	32.0207	26.439	28.6793	38.4144
Fisuc_1602	33.4305	34.9398	21.5912	22.6331	30.8575	48.4006	24.1468	20.1166	24.3504	28.1081
Fisuc_1603	120.864	122.936	166.379	219.541	180.736	219.531	224.67	187.372	251.079	234.234
Fisuc_1604	105.435	95.7609	128.277	122.219	160.165	159.031	161.678	137.368	189.392	202.847
Fisuc_1605	73.2899	106.113	107.956	142.589	141.063	112.359	133.332	117.826	161.254	167.243
Fisuc_1606	45.0025	37.5279	60.9635	115.429	101.389	69.1437	138.057	85.0646	137.985	128.829
Fisuc_1607	16.7152	14.2347	8.89051	4.52662	4.40821	10.3716	7.34902	12.6447	9.74015	10.7748
Fisuc_1608	18.001	25.8813	13.9708	18.1065	19.1022	10.3716	18.3726	16.6681	20.5625	27.1712
Fisuc_1609	37.2878	59.527	34.292	38.4763	36.7351	36.3005	34.1205	25.2895	27.5971	51.5315
Fisuc_1610	12.8579	33.6457	10.1606	6.78993	7.34701	8.64296	8.92381	10.3457	9.19903	11.2432
Fisuc_1611	27.0015	34.9398	20.3212	47.5295	29.388	20.7431	41.9944	31.6118	33.0083	55.7477
Fisuc_1612	33.4305	41.4101	26.6715	38.4763	27.9186	27.6575	28.3462	21.8409	24.8915	40.7568
Fisuc_1613	34.7162	33.6457	27.9416	22.6331	30.8575	29.3861	65.0913	40.808	54.653	74.4865
Fisuc_1614	84.8619	55.6448	101.606	61.1094	55.8373	65.6865	96.5871	122.424	113.635	71.6757
Fisuc_1615	199.297	456.805	454.686	353.076	286.533	323.247	1493.95	2279.5	2057.34	1258.77
Fisuc_1618	50.1457	50.4686	41.9124	18.1065	36.7351	43.2148	40.4196	41.9575	37.3372	32.3243
Fisuc_1619	99.0056	67.2914	87.635	79.2159	54.3679	63.9579	63.5165	51.1537	61.1465	46.3784
Fisuc_1620	140.151	185.051	194.321	124.482	144.001	141.745	107.611	126.447	98.4837	101.658
Fisuc_1621	129.864	87.9965	130.817	176.538	171.92	141.745	142.256	104.032	130.41	125.081
Fisuc_1622	109.292	80.2321	86.3649	113.166	127.838	112.359	85.0387	95.4103	97.4015	85.7297
Fisuc_1623	43.7168	50.4686	59.6934	38.4763	44.0821	50.1292	97.637	113.228	130.951	101.658
Fisuc_1624	52.7173	51.7626	59.6934	61.1094	58.7761	67.4151	89.2381	102.882	93.6136	99.7838
Fisuc_1625	10.2863	14.2347	13.9708	31.6863	26.4492	22.4717	17.3227	13.2195	13.528	20.1441
Fisuc_1627	514.315	581.036	501.679	405.133	502.536	544.507	309.184	348.88	299.78	237.982
Fisuc_1628	84.8619	119.054	68.5839	70.1626	69.0619	69.1437	146.455	129.321	123.916	75.8919
Fisuc_1629	147.865	133.289	120.657	104.112	139.593	112.359	127.033	132.77	117.423	122.27
Fisuc_1630	199.297	235.52	201.942	310.074	308.575	264.475	299.21	305.198	336.035	287.64
Fisuc_1631	47.5741	55.6448	27.9416	52.0561	61.7149	62.2293	36.7451	44.2566	46.5363	37.009
Fisuc_1632	345.877	427.042	311.168	321.39	382.045	293.861	225.72	282.782	249.997	235.171
Fisuc_1633	61.7178	40.116	44.4525	52.0561	60.2455	41.4862	52.493	56.9013	60.6054	62.3063
Fisuc_1634	108.006	130.701	93.9854	201.435	251.268	193.602	87.6633	92.5365	96.8603	124.144
Fisuc_1635	75.8614	82.8202	74.9343	138.062	76.4089	86.4296	64.0415	56.9013	65.4754	66.5225
Fisuc_1636	56.5746	55.6448	39.3722	113.166	91.1029	81.2439	48.8185	45.4061	40.5839	45.9099
Fisuc_1637	88.7193	108.702	102.876	169.748	201.308	191.874	164.303	139.667	158.548	161.153
Fisuc_1638	108.006	164.346	101.606	142.589	108.736	140.016	76.1149	92.5365	76.2978	92.2883
Fisuc_1639	30.8589	29.7635	64.7737	40.7396	44.0821	67.4151	75.5899	74.7189	88.2024	75.8919
Fisuc_1640	39.8594	98.349	24.1314	18.1065	22.041	24.2003	56.6924	43.1071	38.9606	51.0631
Fisuc_1641	86.1477	80.2321	113.036	76.9526	69.0619	81.2439	36.7451	51.7285	41.1251	43.5676
Fisuc_1642	379.307	420.571	416.584	287.44	315.922	295.589	292.911	311.52	310.602	324.18
Fisuc_1643	42.431	38.822	38.1022	45.2662	35.2657	44.9434	46.1938	32.1866	43.8307	38.4144
Fisuc_1644	124.721	90.5846	139.708	54.3194	66.1231	70.8723	67.716	72.4199	81.709	68.3964
Fisuc_1645	273.873	209.639	226.073	185.591	199.839	184.959	123.359	162.083	141.773	171.928
Fisuc_1646	303.446	279.518	266.715	264.807	318.86	316.333	209.972	243.699	204.002	245.009
Fisuc_1647	208.297	230.344	209.562	208.225	235.104	250.646	209.972	220.133	241.339	187.387
Fisuc_1648	177.439	218.697	160.029	108.639	151.348	121.002	129.133	123.574	135.821	104
Fisuc_1649	83.5762	111.29	82.5547	70.1626	54.3679	55.315	47.7686	62.6489	53.0297	40.7568
Fisuc_1650	39.8594	46.5864	60.9635	43.0029	44.0821	46.672	31.4958	29.8876	27.5971	24.3604
Fisuc_1651	84.8619	56.9389	104.146	97.3223	113.144	67.4151	74.5401	58.0508	87.6613	70.2703
Fisuc_1652	317.589	288.577	419.124	457.189	515.76	565.25	384.774	428.772	473.479	464.721
Fisuc_1653	158.152	100.937	172.73	122.219	85.2253	119.273	65.6163	63.2237	59.5231	71.6757
Fisuc_1654	21.8584	21.9991	20.3212	22.6331	27.9186	15.5573	22.0471	25.2895	27.5971	27.1712
Fisuc_1655	54.0031	45.2923	46.9927	110.902	67.5925	96.8012	61.9417	39.0837	57.3586	56.6847
Fisuc_1656	32.1447	29.7635	27.9416	58.8461	36.7351	34.5719	17.3227	20.6914	14.6102	22.955
Fisuc_1657	23.1442	19.411	19.0511	31.6863	22.041	24.2003	20.4723	19.5419	25.4326	26.7027
Fisuc_1658	70.7183	131.995	64.7737	119.955	138.124	143.473	306.034	312.67	280.841	272.18
Fisuc_1659	55.2888	97.0549	44.4525	101.849	110.205	117.544	204.723	161.508	159.63	171.459
Fisuc_1660	210.869	511.156	280.686	99.5857	117.552	117.544	475.587	587.98	491.336	383.207
Fisuc_1661	65.5751	99.6431	91.4452	83.7425	107.266	88.1582	175.327	170.129	213.201	214.559
Fisuc_1662	18.001	38.822	21.5912	15.8432	22.041	27.6575	25.1966	26.439	25.9737	28.1081
Fisuc_1663	2.57157	18.1169	7.62043	27.1597	16.1634	13.8287	15.7479	11.4952	14.0691	14.0541
Fisuc_1664	2.57157	0	2.54014	4.52662	1.4694	0	135.957	149.438	146.643	153.189
Fisuc_1665	12.8579	24.5872	27.9416	95.059	69.0619	72.6009	784.246	818.459	936.677	753.766
Fisuc_1666	2.57157	12.9407	7.62043	47.5295	60.2455	32.8433	859.835	707.531	915.033	740.18
Fisuc_1667	24.43	33.6457	31.7518	131.272	111.675	86.4296	1967.96	1594.39	2020.54	1604.5
Fisuc_1668	6.42893	9.05846	11.4307	24.8964	17.6328	6.91437	282.412	202.316	294.369	243.604
Fisuc_1669	16.7152	19.411	19.0511	58.8461	61.7149	55.315	1091.33	875.935	1166.11	884
Fisuc_1670	0	0	0	0	0	0	22.0471	16.6681	18.9392	6.55856
Fisuc_1671	24.43	41.4101	30.4817	76.9526	79.3477	67.4151	1330.7	1140.9	1455.07	1019.39
Fisuc_1672	5.14315	6.47033	8.89051	15.8432	14.694	22.4717	135.432	111.504	121.752	95.0991
Fisuc_1673	21.8584	25.8813	34.292	40.7396	51.4291	38.029	448.815	351.179	428.025	334.486
Fisuc_1674	524.601	555.154	501.679	617.884	412.902	404.491	115.485	108.055	101.73	97.9099
Fisuc_1675	32.1447	42.7042	43.1825	61.1094	41.1433	43.2148	6.82409	10.9205	11.9046	11.7117
Fisuc_1676	513.029	452.923	367.051	174.275	144.001	184.959	316.008	303.474	266.231	194.414
Fisuc_1678	162.009	71.1736	85.0949	45.2662	38.2045	31.1147	141.731	104.032	71.9689	59.027
Fisuc_1682	21.8584	24.5872	13.9708	20.3698	17.6328	24.2003	27.8213	34.4856	27.056	25.2973
Fisuc_1683	36.002	58.233	35.562	65.636	41.1433	36.3005	53.0179	40.808	42.2073	37.009
Fisuc_1684	2.57157	7.76439	2.54014	0	2.9388	0	4.72437	1.14952	0.541119	12.6486
Fisuc_1685	6.42893	18.1169	11.4307	0	1.4694	0	1.04986	0.574761	2.16448	7.96396
Fisuc_1686	6.42893	6.47033	5.08029	0	1.4694	0	1.57479	0.574761	2.16448	6.09009
Fisuc_1687	5.14315	5.17626	5.08029	0	1.4694	0	0	1.72428	1.62336	7.49549
Fisuc_1688	16.7152	1.29407	8.89051	2.26331	0	3.45719	2.62465	1.72428	5.41119	15.9279
Fisuc_1689	11.5721	10.3525	8.89051	15.8432	10.2858	10.3716	8.92381	8.04665	8.65791	6.55856
Fisuc_1690	23.1442	28.4694	20.3212	61.1094	44.0821	39.7576	49.8684	44.8313	49.2418	57.1531
Fisuc_1691	1.28579	5.17626	5.08029	13.5799	13.2246	24.2003	103.936	81.0413	107.142	126.018
Fisuc_1692	20.5726	18.1169	16.5109	15.8432	22.041	17.2859	14.1731	14.369	16.2336	13.5856
Fisuc_1694	1.28579	11.6466	7.62043	4.52662	4.40821	8.64296	4.19944	3.44856	3.78783	10.3063
Fisuc_1696	43.7168	33.6457	72.3941	40.7396	63.1843	53.5864	62.4667	52.878	63.8521	53.4054
Fisuc_1697	5.14315	5.17626	1.27007	9.05324	7.34701	3.45719	13.1233	8.04665	12.4457	19.6757
Fisuc_1698	12.8579	12.9407	11.4307	18.1065	13.2246	12.1002	22.572	13.7943	13.528	21.5495
Fisuc_1699	21.8584	10.3525	11.4307	11.3166	23.5104	24.2003	25.7216	20.1166	32.4672	25.7658
Fisuc_1708	18.001	10.3525	10.1606	15.8432	10.2858	27.6575	11.0235	8.62141	9.74015	13.1171
Fisuc_1710	34.7162	34.9398	46.9927	74.6892	45.5515	70.8723	63.5165	54.6023	55.1942	69.3333
Fisuc_1711	37.2878	27.1754	17.781	36.213	27.9186	38.029	24.1468	21.2661	22.727	21.0811
Fisuc_1712	6.42893	7.76439	15.2409	4.52662	11.7552	1.72859	8.39888	9.19617	9.19903	5.62162
Fisuc_1713	7.71472	2.58813	5.08029	0	1.4694	0	4.19944	7.47189	8.11679	6.09009
Fisuc_1714	16.7152	24.5872	21.5912	38.4763	48.4903	58.7722	75.065	100.008	108.765	98.8468
Fisuc_1715	0	0	0	0	0	0	5.2493	7.47189	8.11679	7.49549
Fisuc_1716	3.85736	3.8822	10.1606	6.78993	2.9388	8.64296	4.19944	3.44856	3.24672	7.49549
Fisuc_1717	15.4294	6.47033	20.3212	6.78993	10.2858	8.64296	16.2728	12.6447	8.65791	14.991
Fisuc_1719	3.85736	2.58813	3.81022	0	1.4694	1.72859	12.0734	11.4952	10.2813	15.9279
Fisuc_1720	14.1437	12.9407	12.7007	6.78993	14.694	6.91437	89.2381	78.7422	99.5659	79.1712
Fisuc_1721	23.1442	27.1754	36.8321	27.1597	22.041	24.2003	200.523	193.694	231.599	215.027
Fisuc_1722	24.43	24.5872	31.7518	11.3166	7.34701	10.3716	122.834	119.55	115.8	99.3153
Fisuc_1725	61.7178	77.6439	62.2335	83.7425	73.4701	67.4151	58.2672	74.7189	84.9557	76.8288
Fisuc_1726	33.4305	29.7635	31.7518	72.4259	74.9395	86.4296	87.1384	84.4898	110.388	96.973
Fisuc_1727	5.14315	6.47033	10.1606	4.52662	19.1022	17.2859	4.19944	8.04665	8.11679	7.96396
Fisuc_1728	7.71472	9.05846	11.4307	0	4.40821	0	3.14958	2.29904	3.78783	10.3063
Fisuc_1729	10.2863	7.76439	3.81022	6.78993	10.2858	5.18578	7.34902	3.44856	7.57567	9.83784
Fisuc_1730	3.85736	0	5.08029	0	1.4694	0	2.62465	1.72428	1.62336	6.09009
Fisuc_1731	9.00051	5.17626	7.62043	2.26331	2.9388	3.45719	3.14958	0.574761	1.08224	9.83784
Fisuc_1732	16.7152	38.822	11.4307	0	1.4694	1.72859	3.14958	2.8738	1.62336	8.43243
Fisuc_1733	14.1437	3.8822	15.2409	4.52662	2.9388	0	5.2493	4.02333	2.16448	16.3964
Fisuc_1735	9.00051	7.76439	3.81022	2.26331	0	3.45719	4.19944	2.8738	1.08224	14.0541
Fisuc_1736	10.2863	3.8822	8.89051	0	1.4694	0	0.52493	1.14952	0.541119	4.68468
Fisuc_1739	10.2863	7.76439	3.81022	0	1.4694	0	3.67451	1.14952	5.41119	11.2432
Fisuc_1740	21.8584	14.2347	8.89051	0	0	0	0.52493	1.14952	2.16448	6.55856
Fisuc_1741	7.71472	2.58813	1.27007	0	1.4694	1.72859	2.09972	1.14952	0.541119	6.09009
Fisuc_1742	236.585	247.167	316.248	482.085	392.33	454.62	47.7686	42.5323	37.8783	33.2613
Fisuc_1743	149.151	157.876	121.927	305.547	249.798	248.917	207.872	169.554	204.002	226.739
Fisuc_1744	120.864	106.113	153.679	230.858	183.675	165.945	186.35	220.708	215.907	237.513
Fisuc_1745	39.8594	16.8229	26.6715	40.7396	35.2657	39.7576	69.2908	58.0508	51.9474	49.6577
Fisuc_1746	72.0041	91.8787	107.956	117.692	113.144	98.5298	159.054	174.153	170.994	180.36
Fisuc_1747	0	0	0	0	0	0	76.6398	55.177	50.3241	90.4144
Fisuc_1748	9.00051	27.1754	1.27007	24.8964	13.2246	12.1002	14.1731	16.0933	10.8224	15.4595
Fisuc_1749	5.14315	15.5288	1.27007	4.52662	5.87761	6.91437	6.82409	4.02333	4.32895	5.15315
Fisuc_1750	379.307	537.037	331.489	350.813	332.085	347.447	269.289	254.619	234.305	230.018
Fisuc_1751	37.2878	42.7042	46.9927	18.1065	11.7552	10.3716	23.6219	24.7147	22.1859	24.3604
Fisuc_1752	60.432	68.5855	100.336	33.9497	17.6328	44.9434	40.9445	44.8313	43.8307	32.7928
Fisuc_1753	68.1467	90.5846	53.343	76.9526	52.8985	48.4006	80.8392	66.6723	61.6876	66.991
Fisuc_1754	222.441	278.224	256.555	192.381	204.247	228.174	197.899	183.923	191.015	159.748
Fisuc_1755	93.8624	84.1143	63.5036	65.636	86.6947	58.7722	51.9681	68.3965	60.6054	53.8739
Fisuc_1756	218.584	253.637	204.482	181.065	182.206	162.488	144.356	160.358	150.431	128.829
Fisuc_1757	234.013	258.813	257.825	402.869	355.595	390.662	401.047	447.164	504.323	379.928
Fisuc_1758	144.008	172.111	222.263	285.177	351.187	299.047	433.592	458.659	499.994	439.423
Fisuc_1759	129.864	156.582	158.759	414.186	393.8	340.533	235.694	227.031	274.347	257.658
Fisuc_1760	993.913	584.918	635.036	253.491	310.044	307.69	66.1412	57.4761	54.1119	57.6216
Fisuc_1761	1992.97	1125.84	1974.96	973.223	1087.36	1025.06	804.193	1013.3	982.672	802.955
Fisuc_1762	1770.53	433.512	1919.08	574.881	551.026	601.55	119.159	129.896	115.8	100.721
Fisuc_1763	1746.1	309.282	1228.16	262.544	248.329	224.717	4.19944	9.19617	5.95231	14.0541
Fisuc_1764	735.47	97.0549	579.153	133.535	110.205	96.8012	4.72437	2.29904	4.32895	8.9009
Fisuc_1765	781.758	72.4677	882.7	144.852	167.512	165.945	8.92381	15.5185	11.9046	18.2703
Fisuc_1766	75.8614	16.8229	76.2043	15.8432	14.694	22.4717	4.19944	1.72428	3.78783	7.02703
Fisuc_1767	424.31	64.7033	361.971	113.166	132.246	98.5298	32.5457	55.177	48.1596	44.973
Fisuc_1768	47.5741	12.9407	21.5912	2.26331	7.34701	5.18578	3.14958	6.32237	6.49343	7.49549
Fisuc_1769	970.769	313.164	633.766	230.858	232.166	226.446	16.7978	22.9904	16.2336	15.9279
Fisuc_1771	55.2888	3.8822	36.8321	4.52662	2.9388	3.45719	5.2493	4.02333	4.87007	5.62162
Fisuc_1772	9.00051	7.76439	12.7007	9.05324	7.34701	12.1002	83.4639	73.5694	79.5445	91.3513
Fisuc_1773	696.897	194.11	581.693	205.961	205.716	224.717	8.92381	14.369	8.11679	12.6486
Fisuc_1774	981.055	217.403	617.255	219.541	149.879	153.845	3.14958	6.89713	3.24672	10.7748
Fisuc_1775	799.759	164.346	591.854	203.698	139.593	160.759	5.2493	10.3457	5.95231	12.6486
Fisuc_1776	55.2888	51.7626	50.8029	65.636	57.3067	58.7722	48.2936	80.4665	94.1547	85.2613
Fisuc_1777	24.43	23.2932	15.2409	20.3698	26.4492	38.029	18.3726	22.9904	24.8915	32.3243
Fisuc_1778	7.71472	6.47033	6.35036	6.78993	4.40821	1.72859	7.87395	3.44856	3.78783	7.49549
Fisuc_1779	141.437	58.233	125.737	104.112	111.675	98.5298	40.4196	31.0371	36.255	40.2883
Fisuc_1780	68.1467	24.5872	52.073	52.0561	27.9186	39.7576	27.2964	22.9904	22.1859	26.2342
Fisuc_1781	12.8579	19.411	25.4014	43.0029	48.4903	29.3861	18.8975	18.9671	26.5148	22.4865
Fisuc_1782	516.886	417.983	925.883	1050.18	1035.93	1125.31	1044.61	1102.97	1198.04	1013.77
Fisuc_1783	579.89	465.864	933.503	1233.5	1362.14	1258.42	1414.16	1321.95	1641.76	1171.17
Fisuc_1784	365.163	406.337	544.861	778.579	764.089	815.896	1107.6	1034.57	1173.69	963.64
Fisuc_1785	0	0	0	0	0	0	9.44874	6.89713	10.8224	11.7117
Fisuc_1786	30.8589	15.5288	31.7518	45.2662	48.4903	57.0436	29.921	34.4856	43.8307	24.8288
Fisuc_1787	50.1457	29.7635	74.9343	40.7396	42.6127	44.9434	53.0179	50.0042	58.4409	49.6577
Fisuc_1788	1622.66	407.631	1017.33	282.914	261.554	290.404	15.223	25.2895	21.1036	25.2973
Fisuc_1789	408.88	72.4677	176.54	20.3698	32.3269	32.8433	2.09972	4.59809	5.41119	16.3964
Fisuc_1790	181.296	34.9398	109.226	22.6331	17.6328	19.0145	3.67451	8.62141	3.78783	2.81081
Fisuc_1791	285.445	62.1152	185.431	86.0058	77.8783	105.444	12.0734	10.3457	11.3635	12.1802
Fisuc_1793	2008.4	306.694	2267.08	350.813	292.411	387.205	22.0471	37.3595	34.6316	26.2342
Fisuc_1794	892.336	32.3516	1077.02	115.429	105.797	105.444	1.57479	13.7943	5.95231	7.96396
Fisuc_1795	722.612	362.338	956.365	715.206	671.517	719.095	506.033	527.63	592.526	621.658
Fisuc_1796	203.154	156.582	267.985	260.281	254.207	231.631	272.964	313.819	366.338	312.468
Fisuc_1797	20.5726	16.8229	11.4307	13.5799	17.6328	10.3716	11.5485	14.369	16.2336	15.9279
Fisuc_1798	186.439	135.877	198.131	312.337	274.778	257.56	179.001	170.704	196.967	185.513
Fisuc_1799	19.2868	18.1169	25.4014	36.213	23.5104	32.8433	23.6219	18.3923	28.1382	25.2973
Fisuc_1800	153.009	108.702	129.547	133.535	80.8171	100.258	123.359	82.7656	92.5314	95.5676
Fisuc_1801	104.149	45.2923	113.036	181.065	149.879	112.359	166.403	165.531	222.4	179.423
Fisuc_1802	914.195	662.562	723.941	647.307	617.149	541.05	997.892	1065.03	1032.46	878.378
Fisuc_1803	250.728	99.6431	351.81	190.118	170.451	248.917	96.5871	100.008	103.895	88.5405
Fisuc_1804	72.0041	40.116	111.766	43.0029	41.1433	51.8578	56.1675	81.616	60.6054	48.7207
Fisuc_1805	384.45	555.154	295.927	312.337	314.452	385.476	320.732	324.74	263.525	254.847
Fisuc_1806	0	0	0	0	0	0	247.242	265.539	255.949	409.441
Fisuc_1807	284.159	214.815	365.781	405.133	295.35	293.861	348.029	397.16	451.835	353.225
Fisuc_1808	155.58	120.348	172.73	151.642	164.573	143.473	382.149	355.202	451.835	315.748
Fisuc_1809	72.0041	55.6448	38.1022	11.3166	13.2246	13.8287	18.3726	11.4952	15.1513	15.9279
Fisuc_1812	9.00051	33.6457	2.54014	11.3166	8.81641	3.45719	6.29916	4.02333	4.87007	9.36937
Fisuc_1813	506.6	496.921	524.54	663.15	470.209	625.751	1466.65	2270.31	1873.9	1367.93
Fisuc_1814	42.431	62.1152	63.5036	49.7928	23.5104	29.3861	28.8712	72.4199	37.3372	56.6847
Fisuc_1815	66.8609	84.1143	87.635	108.639	83.7559	89.8868	123.359	128.746	137.444	119.459
Fisuc_1816	56.5746	51.7626	64.7737	29.423	20.5716	57.0436	96.0622	268.988	115.8	133.982
Fisuc_1817	154.294	194.11	138.438	110.902	54.3679	112.359	208.922	396.01	266.231	240.324
Fisuc_1818	3.85736	2.58813	0	0	2.9388	1.72859	10.4986	12.07	7.57567	10.3063
Fisuc_1819	83.5762	77.6439	76.2043	88.2691	117.552	96.8012	61.4168	60.9246	61.6876	83.8558
Fisuc_1820	1.28579	3.8822	2.54014	0	0	1.72859	5.77423	13.2195	5.95231	9.83784
Fisuc_1821	7.71472	0	11.4307	0	1.4694	1.72859	39.8947	95.4103	48.1596	56.6847
Fisuc_1822	9.00051	15.5288	6.35036	13.5799	13.2246	12.1002	22.572	24.7147	22.1859	22.4865
Fisuc_1823	18.001	10.3525	22.8613	24.8964	32.3269	36.3005	39.3698	27.5885	43.2895	37.009
Fisuc_1824	102.863	80.2321	111.766	95.059	85.2253	84.7011	95.5373	104.606	103.895	130.703
Fisuc_1825	1152.07	987.372	1855.58	2256.52	2395.13	2295.57	2370.06	2363.42	2698.02	2400.9
Fisuc_1826	99.0056	117.76	208.292	289.704	270.37	261.018	307.084	275.31	358.221	282.955
Fisuc_1827	577.318	623.74	889.051	1088.65	1030.05	1059.63	1116	1121.36	1378.77	1212.86
Fisuc_1828	844.762	873.494	1051.62	1407.78	1395.93	1382.87	957.997	776.502	1009.73	1156.65
Fisuc_1829	235.299	261.401	340.379	563.564	623.027	594.636	657.737	617.293	714.277	612.288
Fisuc_1830	262.301	243.284	252.744	525.088	511.352	444.248	325.457	290.254	345.775	335.892
Fisuc_1831	57.8604	71.1736	71.1241	138.062	105.797	143.473	151.18	125.873	162.877	158.811
Fisuc_1832	217.298	245.872	266.715	377.973	434.943	373.376	762.198	771.904	843.605	696.613
Fisuc_1833	11.5721	16.8229	17.781	29.423	19.1022	13.8287	19.9473	18.3923	18.3981	29.045
Fisuc_1835	42.431	34.9398	35.562	33.9497	29.388	27.6575	19.4224	26.439	16.7747	19.2072
Fisuc_1836	24.43	20.7051	24.1314	22.6331	27.9186	20.7431	127.558	113.803	149.89	106.342
Fisuc_1837	7.71472	5.17626	10.1606	6.78993	2.9388	6.91437	117.584	100.008	124.999	92.2883
Fisuc_1838	102.863	121.642	113.036	106.376	94.0418	67.4151	117.059	120.7	104.436	92.2883
Fisuc_1839	5.14315	7.76439	6.35036	22.6331	7.34701	3.45719	22.572	18.9671	21.6448	42.1622
Fisuc_1840	55.2888	59.527	60.9635	54.3194	63.1843	48.4006	70.3406	71.8451	75.7567	62.7748
Fisuc_1841	39.8594	36.2338	72.3941	88.2691	91.1029	69.1437	92.9126	102.307	113.635	89.9459
Fisuc_1843	543.888	477.51	1276.42	441.346	584.822	584.264	654.588	936.285	953.452	870.883
Fisuc_1844	173.581	131.995	130.817	124.482	116.083	121.002	109.185	118.401	143.938	122.739
Fisuc_1846	43.7168	11.6466	57.1533	88.2691	70.5313	114.087	26.7714	44.2566	41.1251	32.3243
Fisuc_1847	47.5741	82.8202	45.7226	47.5295	44.0821	60.5008	39.8947	47.1304	38.4195	37.9459
Fisuc_1848	77.1472	82.8202	73.6642	144.852	104.328	122.73	89.763	112.653	107.142	106.342
Fisuc_1849	15.4294	11.6466	6.35036	15.8432	17.6328	12.1002	25.7216	46.5556	29.2204	46.8468
Fisuc_1850	169.724	185.051	129.547	81.4792	79.3477	95.0726	48.8185	56.3266	58.4409	38.4144
Fisuc_1851	108.006	113.878	104.146	81.4792	77.8783	89.8868	100.262	105.756	96.8603	80.1081
Fisuc_1852	129.864	103.525	101.606	104.112	111.675	95.0726	74.5401	71.2703	71.4277	68.3964
Fisuc_1856	28.2873	3.8822	20.3212	15.8432	22.041	17.2859	13.1233	14.9438	11.9046	16.3964
Fisuc_1857	54.0031	62.1152	57.1533	38.4763	24.9798	32.8433	33.0706	32.1866	36.255	30.9189
Fisuc_1858	16.7152	3.8822	25.4014	9.05324	5.87761	1.72859	12.0734	10.3457	10.2813	14.991
Fisuc_1859	64.2893	25.8813	111.766	22.6331	23.5104	24.2003	7.34902	14.9438	12.9869	14.991
Fisuc_1860	497.6	121.642	828.087	212.751	243.921	261.018	80.3143	119.55	94.1547	69.3333
Fisuc_1861	146.58	151.406	181.62	294.23	245.39	302.504	204.198	215.535	206.166	281.55
Fisuc_1862	50.1457	98.349	83.8248	126.745	132.246	155.573	103.411	105.181	94.1547	82.4504
Fisuc_1863	284.159	296.341	420.394	583.934	517.23	561.793	350.128	296.577	347.399	368.216
Fisuc_1864	6.42893	16.8229	20.3212	36.213	19.1022	24.2003	40.4196	26.439	38.9606	42.1622
Fisuc_1865	11.5721	11.6466	20.3212	20.3698	14.694	13.8287	17.3227	16.0933	9.74015	15.9279
Fisuc_1866	83.5762	85.4083	129.547	167.485	102.858	117.544	110.235	101.733	115.8	122.739
Fisuc_1869	12.8579	9.05846	13.9708	22.6331	22.041	10.3716	21.5221	13.2195	16.7747	19.6757
Fisuc_1870	9.00051	3.8822	12.7007	22.6331	27.9186	12.1002	44.6191	44.2566	43.8307	37.009
Fisuc_1871	118.292	100.937	262.905	348.55	304.166	328.433	345.404	379.917	423.696	446.45
Fisuc_1872	109.292	164.346	118.117	113.166	102.858	82.9725	87.1384	100.583	75.2156	69.8018
Fisuc_1873	1.28579	5.17626	6.35036	9.05324	1.4694	5.18578	6.82409	6.32237	3.78783	7.49549
Fisuc_1874	236.585	287.283	302.277	221.804	227.757	259.289	340.155	409.804	387.982	402.414
Fisuc_1875	698.182	556.448	717.591	669.94	634.782	603.279	461.414	435.094	414.497	409.91
Fisuc_1876	105.435	106.113	72.3941	58.8461	45.5515	44.9434	60.8919	64.948	58.982	66.5225
Fisuc_1877	560.603	516.332	683.299	608.83	736.171	637.851	377.95	419.001	376.078	426.306
Fisuc_1878	199.297	252.343	199.401	131.272	91.1029	100.258	164.303	157.484	162.877	141.009
Fisuc_1879	257.157	289.871	311.168	393.816	362.942	316.333	537.003	481.075	529.215	472.685
Fisuc_1880	3.85736	9.05846	3.81022	9.05324	2.9388	10.3716	47.7686	51.1537	44.9129	57.1531
Fisuc_1881	194.154	291.165	205.752	310.074	310.044	361.276	311.808	318.992	311.144	336.829
Fisuc_1882	48.8599	47.8804	50.8029	74.6892	61.7149	77.7867	65.6163	51.1537	57.3586	58.0901
Fisuc_1883	153.009	146.229	160.029	176.538	166.042	183.231	115.485	134.494	117.423	136.324
Fisuc_1884	27.0015	31.0576	24.1314	20.3698	23.5104	39.7576	69.8157	77.0179	77.9212	56.6847
Fisuc_1885	43.7168	67.2914	53.343	31.6863	20.5716	32.8433	41.9944	48.8547	46.5363	32.3243
Fisuc_1886	106.72	152.7	92.7153	151.642	141.063	153.845	101.836	93.1112	76.8389	69.3333
Fisuc_1887	69.4325	100.937	60.9635	61.1094	82.2865	103.716	58.2672	58.6256	49.783	48.2522
Fisuc_1889	16.7152	11.6466	17.781	20.3698	11.7552	8.64296	9.97367	6.32237	8.65791	5.62162
Fisuc_1890	3.85736	1.29407	2.54014	6.78993	4.40821	1.72859	44.6191	46.5556	63.8521	56.6847
Fisuc_1891	646.751	560.33	650.277	497.928	404.086	506.478	359.577	334.511	314.931	226.739
Fisuc_1892	1503.08	1172.42	1661.25	961.907	1096.17	1177.17	696.582	781.1	707.243	571.063
Fisuc_1893	2517.57	2269.79	2485.53	2098.09	2032.18	1996.52	1052.48	1118.48	1022.72	868.54
Fisuc_1894	586.319	615.975	502.949	613.357	495.189	404.491	308.134	253.47	257.573	284.829
Fisuc_1895	516.886	551.272	425.474	328.18	407.024	418.319	317.583	306.347	278.676	247.82
Fisuc_1896	183.868	161.758	181.62	97.3223	176.328	162.488	100.262	106.906	82.7912	77.2973
Fisuc_1897	185.153	194.11	198.131	176.538	185.145	157.302	188.45	194.844	183.439	173.802
Fisuc_1898	1648.38	1085.72	1464.39	1260.66	928.662	962.826	1102.88	1192.05	1147.17	995.964
Fisuc_1899	34.7162	40.116	48.2628	27.1597	22.041	48.4006	64.0415	79.317	77.38	67.9279
Fisuc_1900	636.465	516.332	449.606	586.197	481.964	503.021	280.313	286.806	245.127	232.829
Fisuc_1901	39.8594	38.822	35.562	36.213	35.2657	32.8433	44.0941	27.5885	27.056	40.2883
Fisuc_1902	9.00051	10.3525	12.7007	13.5799	13.2246	10.3716	8.92381	8.04665	7.57567	11.7117
Fisuc_1903	32.1447	40.116	30.4817	47.5295	51.4291	31.1147	47.2437	36.7847	43.2895	57.1531
Fisuc_1904	24.43	12.9407	17.781	27.1597	20.5716	24.2003	21.5221	18.9671	27.5971	31.3874
Fisuc_1906	348.448	322.222	361.971	196.908	252.737	292.132	814.691	888.58	900.422	826.847
Fisuc_1907	452.597	364.927	458.496	715.206	609.802	506.478	514.956	510.962	510.275	448.324
Fisuc_1908	54.0031	43.9982	49.5328	61.1094	64.6537	57.0436	68.7658	63.7984	70.8866	54.3423
Fisuc_1909	9.00051	18.1169	13.9708	27.1597	36.7351	24.2003	32.5457	20.6914	20.5625	30.9189
Fisuc_1910	19.2868	34.9398	26.6715	31.6863	47.0209	36.3005	26.7714	22.9904	24.3504	34.1982
Fisuc_1911	3.85736	2.58813	12.7007	11.3166	4.40821	6.91437	23.0969	16.0933	21.1036	11.2432
Fisuc_1912	84.8619	159.17	63.5036	90.5324	76.4089	101.987	197.899	150.587	150.431	179.423
Fisuc_1913	88.7193	63.4092	57.1533	101.849	88.1641	86.4296	87.6633	89.6627	89.2847	93.6937
Fisuc_1914	100.291	71.1736	115.577	88.2691	130.777	162.488	134.382	180.475	185.063	125.55
Fisuc_1915	36.002	72.4677	45.7226	43.0029	30.8575	31.1147	20.9972	25.8642	30.3027	24.3604
Fisuc_1916	117.007	151.406	146.058	101.849	77.8783	103.716	74.5401	86.2141	73.5922	86.1982
Fisuc_1917	66.8609	55.6448	63.5036	61.1094	74.9395	63.9579	29.921	47.7051	36.7961	53.4054
Fisuc_1918	92.5767	71.1736	71.1241	72.4259	74.9395	41.4862	55.6426	56.9013	62.2287	61.8378
Fisuc_1919	77.1472	49.1745	59.6934	76.9526	54.3679	65.6865	59.3171	63.7984	54.653	52.9369
Fisuc_1920	101.577	103.525	74.9343	138.062	107.266	100.258	82.414	98.8589	88.2024	75.4234
Fisuc_1921	9.00051	16.8229	8.89051	9.05324	13.2246	15.5573	31.4958	23.5652	24.8915	25.7658
Fisuc_1922	90.0051	108.702	111.766	52.0561	47.0209	62.2293	124.408	133.919	109.306	111.495
Fisuc_1923	128.579	151.406	179.08	203.698	160.165	197.06	342.779	370.146	364.173	235.64
Fisuc_1924	64.2893	54.3508	68.5839	61.1094	69.0619	65.6865	67.191	81.616	66.0165	63.7117
Fisuc_1925	266.158	227.756	285.766	196.908	201.308	157.302	259.84	267.839	284.088	235.171
Fisuc_1926	64.2893	43.9982	57.1533	43.0029	41.1433	43.2148	58.2672	70.6956	66.5577	66.991
Fisuc_1927	52.7173	54.3508	91.4452	45.2662	61.7149	55.315	96.5871	128.746	115.258	102.595
Fisuc_1928	34.7162	33.6457	34.292	36.213	27.9186	46.672	33.5955	36.7847	38.4195	33.7297
Fisuc_1929	29.5731	24.5872	15.2409	15.8432	11.7552	8.64296	14.698	10.9205	18.3981	13.1171
Fisuc_1930	38.5736	55.6448	36.8321	18.1065	16.1634	22.4717	57.7423	48.2799	43.2895	47.3153
Fisuc_1931	137.579	103.525	140.978	239.911	195.431	207.431	111.81	158.059	140.15	156.937
Fisuc_1932	555.46	565.507	443.255	559.038	555.434	439.063	318.108	286.806	308.979	266.09
Fisuc_1933	56.5746	50.4686	64.7737	36.213	30.8575	34.5719	36.2202	31.0371	41.6662	32.3243
Fisuc_1935	34.7162	67.2914	26.6715	31.6863	29.388	22.4717	47.2437	36.2099	41.1251	47.7838
Fisuc_1936	101.577	129.407	59.6934	54.3194	94.0418	81.2439	174.277	168.405	165.041	171.928
Fisuc_1937	70.7183	40.116	80.0146	86.0058	55.8373	62.2293	58.7922	61.4994	57.8998	74.018
Fisuc_1938	10.2863	3.8822	5.08029	9.05324	13.2246	6.91437	3.67451	5.74761	5.95231	7.96396
Fisuc_1939	82.2904	80.2321	67.3138	67.8993	88.1641	96.8012	64.0415	60.9246	71.9689	64.6486
Fisuc_1940	75.8614	81.5261	78.7445	61.1094	57.3067	48.4006	65.6163	64.3732	63.3109	56.2162
Fisuc_1941	54.0031	106.113	53.343	97.3223	77.8783	117.544	619.942	657.526	609.841	688.649
Fisuc_1942	119.578	175.993	125.737	97.3223	102.858	82.9725	99.2118	131.62	70.8866	97.9099
Fisuc_1943	11.5721	6.47033	13.9708	6.78993	5.87761	6.91437	7.87395	6.89713	4.87007	7.96396
Fisuc_1944	50.1457	46.5864	49.5328	31.6863	54.3679	60.5008	96.0622	82.1908	82.2501	71.6757
Fisuc_1945	230.156	178.581	181.62	106.376	124.899	148.659	390.023	462.108	437.224	429.117
Fisuc_1947	19.2868	32.3516	15.2409	22.6331	20.5716	36.3005	14.1731	26.439	19.4803	13.5856
Fisuc_1948	433.31	58.233	313.708	131.272	85.2253	96.8012	3.67451	1.72428	5.95231	8.9009
Fisuc_1949	96.434	90.5846	52.073	81.4792	73.4701	60.5008	81.8891	80.4665	95.7781	77.7658
Fisuc_1951	36.002	49.1745	33.0219	43.0029	47.0209	34.5719	34.6454	31.0371	32.4672	44.5045
Fisuc_1953	455.169	379.161	431.825	382.499	327.677	328.433	206.298	226.456	166.124	177.081
Fisuc_1954	82.2904	87.9965	73.6642	83.7425	48.4903	70.8723	57.2174	59.7751	62.7698	61.8378
Fisuc_1955	655.751	687.149	617.255	626.937	624.496	596.365	899.73	896.627	944.253	882.126
Fisuc_1956	25.7157	16.8229	22.8613	29.423	23.5104	19.0145	57.2174	44.2566	55.1942	50.1261
Fisuc_1957	0	0	0	0	0	0	4.72437	8.62141	7.57567	7.96396
Fisuc_1958	25.7157	50.4686	31.7518	33.9497	38.2045	46.672	44.0941	35.6352	36.255	40.7568
Fisuc_1959	153.009	178.581	92.7153	90.5324	139.593	138.287	182.151	200.017	172.076	151.315
Fisuc_1961	126.007	200.58	160.029	178.802	239.513	219.531	635.69	569.588	724.017	518.595
Fisuc_1962	90.0051	106.113	111.766	63.3727	113.144	134.83	679.26	690.862	740.251	747.207
Fisuc_1963	104.149	170.817	172.73	219.541	158.695	167.674	543.828	450.612	515.687	508.757
Fisuc_1964	1.28579	1.29407	0	4.52662	5.87761	3.45719	134.907	112.653	145.02	111.027
Fisuc_1965	293.159	293.753	279.416	305.547	311.513	288.675	175.852	201.166	197.509	182.703
Fisuc_1966	29.5731	24.5872	22.8613	31.6863	22.041	19.0145	20.9972	14.369	17.8569	21.5495
Fisuc_1967	12.8579	12.9407	12.7007	27.1597	22.041	15.5573	16.2728	9.19617	15.6925	18.2703
Fisuc_1968	30.8589	19.411	19.0511	27.1597	24.9798	31.1147	58.2672	56.9013	71.9689	45.4414
Fisuc_1970	15.4294	16.8229	19.0511	27.1597	11.7552	15.5573	29.3961	24.7147	25.9737	21.0811
Fisuc_1971	7.71472	10.3525	3.81022	2.26331	4.40821	3.45719	6.29916	5.17285	3.24672	4.21622
Fisuc_1972	9.00051	5.17626	12.7007	6.78993	10.2858	0	6.82409	7.47189	8.11679	19.6757
Fisuc_1973	9.00051	14.2347	13.9708	13.5799	19.1022	20.7431	26.2465	28.738	23.2681	27.6396
Fisuc_1974	101.577	14.2347	93.9854	15.8432	8.81641	10.3716	3.14958	12.07	6.49343	2.34234
Fisuc_1975	59.1462	43.9982	44.4525	49.7928	39.6739	32.8433	28.8712	24.7147	30.3027	19.6757
Fisuc_1976	5.14315	5.17626	5.08029	6.78993	2.9388	3.45719	8.92381	6.32237	9.19903	9.83784
Fisuc_1977	18.001	58.233	10.1606	22.6331	16.1634	13.8287	28.3462	39.0837	26.5148	36.5405
Fisuc_1978	60.432	55.6448	36.8321	106.376	70.5313	53.5864	80.8392	72.9946	81.1679	62.7748
Fisuc_1979	2677.01	1656.4	2980.86	2457.96	2473	2222.97	1156.42	1219.64	1367.95	1166.49
Fisuc_1980	136.293	161.758	130.817	138.062	144.001	146.93	97.1121	93.686	91.4491	68.8649
Fisuc_1981	392.165	357.162	349.27	674.466	577.475	532.407	510.757	388.538	479.432	511.568
Fisuc_1982	24.43	16.8229	20.3212	15.8432	39.6739	36.3005	24.1468	28.1633	27.5971	26.2342
Fisuc_1983	23.1442	3.8822	45.7226	70.1626	29.388	53.5864	8.39888	13.2195	17.3158	12.1802
Fisuc_1984	18.001	7.76439	7.62043	13.5799	2.26331	10.3716	8.39888	11.4952	11.9046	8.43243
Fisuc_1985	11.5721	21.9991	12.7007	43.0029	26.4492	17.2859	24.6717	22.4157	18.3981	25.7658
Fisuc_1986	91.2909	98.349	88.9051	99.5857	101.389	105.444	107.086	116.102	87.6613	84.7928
Fisuc_1987	52.7173	71.1736	66.0438	58.8461	61.7149	60.5008	33.0706	46.5556	34.6316	38.4144
Fisuc_1989	6.42893	0	7.62043	2.26331	1.4694	0	13.6482	13.2195	10.2813	19.6757
Fisuc_1990	79.7188	49.1745	86.3649	86.0058	79.3477	84.7011	55.1177	43.6818	55.1942	49.1892
Fisuc_1991	82.2904	9.05846	67.3138	15.8432	20.5716	13.8287	2.62465	2.8738	3.78783	7.02703
Fisuc_1992	131.15	45.2923	123.197	38.4763	63.1843	74.3295	22.572	22.4157	27.5971	17.8018
Fisuc_1993	48.8599	16.8229	71.1241	6.78993	7.34701	8.64296	10.4986	6.89713	7.03455	17.3333
Fisuc_1994	124.721	42.7042	153.679	18.1065	16.1634	12.1002	14.698	11.4952	16.2336	29.045
Fisuc_1995	56.5746	27.1754	66.0438	2.26331	2.9388	5.18578	5.77423	4.59809	9.74015	13.5856
Fisuc_1996	83.5762	62.1152	147.328	20.3698	14.694	10.3716	18.3726	17.2428	19.4803	36.5405
Fisuc_1997	37.2878	24.5872	33.0219	2.26331	4.40821	12.1002	6.29916	6.32237	6.49343	6.55856
Fisuc_1998	39.8594	19.411	38.1022	9.05324	4.40821	5.18578	6.29916	6.32237	8.65791	7.02703
Fisuc_1999	111.863	73.7617	121.927	20.3698	22.041	17.2859	14.1731	16.6681	18.3981	23.4234
Fisuc_2000	244.3	143.641	228.613	106.376	110.205	96.8012	70.8656	74.1441	87.6613	94.1622
Fisuc_2001	122.15	51.7626	129.547	47.5295	61.7149	58.7722	30.4459	33.3361	35.7139	39.8198
Fisuc_2002	34.7162	3.8822	22.8613	15.8432	13.2246	19.0145	3.14958	4.02333	6.49343	17.3333
Fisuc_2004	11.5721	6.47033	13.9708	9.05324	10.2858	6.91437	6.82409	6.32237	11.9046	18.2703
Fisuc_2005	156.866	9.05846	93.9854	47.5295	41.1433	38.029	8.39888	5.17285	5.41119	10.7748
Fisuc_2006	10.2863	0	16.5109	4.52662	7.34701	17.2859	6.29916	5.17285	7.57567	17.8018
Fisuc_2007	48.8599	40.116	54.6131	45.2662	47.0209	43.2148	65.0913	67.8218	69.8044	87.1351
Fisuc_2008	48.8599	37.5279	52.073	52.0561	44.0821	32.8433	43.5692	41.9575	53.5708	56.6847
Fisuc_2009	0	2.58813	1.27007	4.52662	2.9388	6.91437	6.29916	8.62141	12.9869	16.8649
Fisuc_2010	20.5726	18.1169	26.6715	33.9497	52.8985	27.6575	44.0941	35.0604	50.3241	39.3513
Fisuc_2011	123.436	58.233	55.8832	124.482	120.491	57.0436	44.0941	59.7751	62.7698	61.8378
Fisuc_2012	366.449	131.995	328.949	138.062	136.654	138.287	65.0913	71.8451	70.3455	71.6757
Fisuc_2013	186.439	306.694	125.737	196.908	145.471	162.488	268.239	224.157	216.448	209.874
Fisuc_2014	9.00051	9.05846	2.54014	2.26331	2.9388	6.91437	19.9473	20.1166	11.3635	14.991
Fisuc_2015	272.587	289.871	194.321	160.695	168.981	157.302	233.594	192.545	198.05	182.234
Fisuc_2016	173.581	165.64	179.08	43.0029	45.5515	41.4862	23.6219	32.1866	20.5625	19.6757
Fisuc_2017	72.0041	126.818	106.686	212.751	198.369	267.932	617.318	581.658	645.014	524.685
Fisuc_2018	154.294	141.053	139.708	106.376	133.716	129.644	61.9417	75.2937	72.51	68.8649
Fisuc_2019	172.295	159.17	184.16	110.902	124.899	114.087	97.637	93.686	93.0725	107.279
Fisuc_2020	186.439	256.225	125.737	237.648	164.573	179.774	142.781	140.816	117.423	132.108
Fisuc_2021	276.444	297.635	189.241	113.166	155.757	209.16	209.972	202.316	208.872	210.342
Fisuc_2022	1263.93	838.555	1287.85	1376.09	1426.79	1363.86	1198.94	1129.98	1317.63	1317.33
Fisuc_2023	151.723	226.461	116.847	113.166	154.287	129.644	120.209	98.2841	102.272	108.216
Fisuc_2024	5.14315	9.05846	20.3212	9.05324	17.6328	10.3716	143.306	113.228	169.911	95.0991
Fisuc_2025	93.8624	143.641	135.898	101.849	154.287	131.373	237.268	283.932	291.122	236.577
Fisuc_2026	144.008	239.402	170.19	210.488	167.512	191.874	155.379	112.078	115.8	163.495
Fisuc_2027	29.5731	11.6466	29.2117	15.8432	16.1634	24.2003	12.5983	19.5419	14.6102	18.2703
Fisuc_2028	218.584	168.229	193.051	113.166	152.818	148.659	161.154	184.498	176.405	227.207
Fisuc_2029	39.8594	51.7626	45.7226	24.8964	35.2657	53.5864	58.7922	55.7518	56.2764	58.0901
Fisuc_2030	46.2883	34.9398	82.5547	20.3698	17.6328	24.2003	16.2728	21.8409	23.8092	19.6757
Fisuc_2031	410.166	282.106	528.35	56.5828	88.1641	107.173	90.288	95.4103	96.3192	91.8198
Fisuc_2032	676.324	1081.84	645.197	95.059	91.1029	148.659	137.532	261.516	165.582	133.045
Fisuc_2033	70.7183	37.5279	114.307	158.432	121.96	119.273	78.2146	77.5927	87.1202	73.5495
Fisuc_2034	313.732	218.697	435.635	391.553	348.248	328.433	240.418	260.367	242.421	250.162
Fisuc_2035	124.721	128.113	109.226	76.9526	148.41	131.373	114.96	124.148	110.388	86.6667
Fisuc_2036	25.7157	20.7051	38.1022	11.3166	16.1634	24.2003	20.9972	32.7614	22.1859	23.4234
Fisuc_2037	6.42893	2.58813	11.4307	11.3166	13.2246	12.1002	12.5983	14.9438	12.9869	34.1982
Fisuc_2038	243.014	270.46	232.423	203.698	198.369	179.774	167.978	173.578	153.678	161.622
Fisuc_2039	129.864	126.818	167.65	108.639	102.858	138.287	112.86	110.929	109.306	148.973
Fisuc_2040	66.8609	67.2914	95.2554	99.5857	121.96	96.8012	134.382	102.882	128.786	110.559
Fisuc_2041	3390.62	3547.03	6345.28	5441	5458.83	5814.99	4679.23	4061.83	3938.81	5271.68
Fisuc_2042	380.593	324.81	462.306	353.076	352.657	328.433	736.477	801.791	911.245	729.874
Fisuc_2043	36.002	37.5279	72.3941	63.3727	91.1029	79.5153	117.584	112.653	146.643	131.171
Fisuc_2044	75.8614	50.4686	121.927	147.115	138.124	181.502	163.253	134.494	157.466	186.45
Fisuc_2045	68.1467	46.5864	114.307	126.745	91.1029	124.459	85.5636	89.6627	113.635	113.838
Fisuc_2046	42.431	34.9398	83.8248	108.639	108.736	89.8868	132.807	124.148	162.336	109.622
Fisuc_2047	129.864	119.054	215.912	339.497	288.003	255.832	270.864	232.203	327.918	261.405
Fisuc_2048	129.864	95.7609	194.321	334.97	308.575	283.489	358.527	266.114	390.147	338.703
Fisuc_2049	133.722	80.2321	160.029	176.538	260.084	197.06	310.759	274.161	325.213	274.991
Fisuc_2050	20.5726	11.6466	24.1314	18.1065	22.041	51.8578	16.7978	14.9438	16.7747	23.4234
Fisuc_2051	63.0036	77.6439	91.4452	235.384	176.328	155.573	234.644	186.222	211.036	253.441
Fisuc_2052	126.007	141.053	256.555	384.763	358.534	364.733	456.164	429.346	485.384	378.054
Fisuc_2053	27.0015	11.6466	63.5036	47.5295	44.0821	39.7576	97.637	69.5461	99.5659	72.1441
Fisuc_2054	118.292	94.4668	219.723	167.485	183.675	203.974	198.948	219.559	243.504	179.892
Fisuc_2055	6.42893	1.29407	7.62043	9.05324	2.9388	12.1002	25.7216	21.2661	21.1036	22.4865
Fisuc_2056	51.4315	37.5279	50.8029	86.0058	77.8783	74.3295	54.5927	60.3499	70.3455	64.6486
Fisuc_2058	20.5726	15.5288	13.9708	4.52662	19.1022	12.1002	13.6482	16.6681	12.9869	16.8649
Fisuc_2059	54.0031	42.7042	67.3138	117.692	80.8171	96.8012	66.1412	59.2004	44.3718	76.8288
Fisuc_2060	15.4294	20.7051	17.781	33.9497	29.388	19.0145	23.6219	21.8409	22.1859	22.018
Fisuc_2061	36.002	27.1754	31.7518	45.2662	54.3679	51.8578	47.2437	48.2799	41.1251	41.6937
Fisuc_2063	18.001	0	11.4307	2.26331	4.40821	8.64296	23.0969	24.7147	28.6793	29.045
Fisuc_2064	9.00051	7.76439	2.54014	11.3166	5.87761	8.64296	5.2493	8.04665	7.57567	7.96396
Fisuc_2065	46.2883	43.9982	72.3941	49.7928	58.7761	41.4862	30.4459	41.3828	33.0083	28.5766
Fisuc_2066	196.725	150.112	215.912	151.642	144.001	138.287	109.71	135.069	121.211	117.117
Fisuc_2067	304.732	317.046	391.182	384.763	307.105	343.99	203.148	210.362	232.14	221.586
Fisuc_2068	1109.63	869.612	1204.03	475.295	637.721	603.279	435.692	483.374	476.185	410.847
Fisuc_2069	379.307	551.272	401.343	407.396	392.33	392.391	297.11	305.773	262.443	237.982
Fisuc_2070	47.5741	37.5279	44.4525	54.3194	33.7963	44.9434	74.0151	94.8355	76.2978	74.9549
Fisuc_2071	114.435	133.289	109.226	81.4792	86.6947	89.8868	98.6869	108.63	107.683	89.009
Fisuc_2072	59.1462	73.7617	46.9927	31.6863	33.7963	32.8433	40.4196	37.3595	37.8783	32.7928
Fisuc_2073	34.7162	50.4686	44.4525	24.8964	17.6328	31.1147	33.0706	35.6352	34.0905	35.1351
Fisuc_2074	56.5746	97.0549	93.9854	81.4792	105.797	145.202	44.6191	50.5789	42.7484	39.3513
Fisuc_2075	11.5721	19.411	2.54014	6.78993	5.87761	6.91437	12.0734	16.0933	8.65791	14.5225
Fisuc_2076	10.2863	20.7051	16.5109	11.3166	11.7552	13.8287	16.2728	19.5419	15.1513	22.4865
Fisuc_2077	5.14315	2.58813	5.08029	4.52662	0	5.18578	7.87395	12.6447	7.03455	5.62162
Fisuc_2078	34.7162	21.9991	30.4817	6.78993	24.9798	25.9289	12.0734	10.3457	8.11679	16.8649
Fisuc_2079	14.1437	5.17626	13.9708	15.8432	7.34701	17.2859	4.19944	2.8738	7.57567	4.21622
Fisuc_2080	217.298	251.049	265.445	420.976	483.433	454.62	292.911	279.334	281.923	307.784
Fisuc_2081	120.864	104.819	135.898	104.112	114.613	114.087	80.3143	90.2374	96.3192	73.5495
Fisuc_2082	23.1442	28.4694	50.8029	67.8993	45.5515	44.9434	38.3199	29.3128	42.7484	32.7928
Fisuc_2083	36.002	37.5279	31.7518	31.6863	30.8575	43.2148	15.7479	20.1166	17.8569	26.2342
Fisuc_2084	52.7173	59.527	73.6642	88.2691	69.0619	81.2439	75.065	86.7889	106.059	109.622
Fisuc_2085	122.15	112.584	121.927	185.591	183.675	159.031	161.154	133.919	181.816	172.865
Fisuc_2086	12.8579	15.5288	19.0511	40.7396	36.7351	34.5719	57.2174	39.0837	55.1942	41.6937
Fisuc_2087	136.293	106.113	195.591	131.272	141.063	186.688	65.6163	82.1908	90.3669	80.1081
Fisuc_2088	307.303	499.509	358.16	398.343	518.699	532.407	446.715	479.925	458.328	418.342
Fisuc_2089	165.867	120.348	193.051	119.955	124.899	141.745	177.951	211.512	226.729	186.45
Fisuc_2090	162.009	142.347	140.978	144.852	149.879	140.016	173.227	167.83	153.678	164.432
Fisuc_2092	29.5731	16.8229	33.0219	40.7396	33.7963	39.7576	59.3171	45.9809	45.454	37.4775
Fisuc_2093	19.2868	19.411	22.8613	29.423	14.694	36.3005	24.6717	27.5885	23.2681	26.2342
Fisuc_2094	27.0015	33.6457	22.8613	29.423	39.6739	32.8433	36.2202	30.4623	29.2204	30.9189
Fisuc_2095	97.7198	72.4677	180.35	104.112	120.491	110.63	155.379	183.349	193.18	174.739
Fisuc_2096	19.2868	18.1169	20.3212	36.213	30.8575	41.4862	38.3199	28.738	33.5494	39.8198
Fisuc_2097	455.169	533.155	522	359.866	386.453	440.791	447.24	463.257	398.805	362.126
Fisuc_2098	48.8599	21.9991	39.3722	33.9497	67.5925	50.1292	61.9417	47.7051	66.5577	63.2432
Fisuc_2099	46.2883	24.5872	49.5328	76.9526	54.3679	55.315	87.1384	82.1908	76.8389	89.4775
Fisuc_2101	1.28579	7.76439	10.1606	15.8432	4.40821	5.18578	9.44874	8.04665	7.57567	18.2703
Fisuc_2102	7.71472	5.17626	0	13.5799	14.694	10.3716	17.3227	8.04665	13.528	11.7117
Fisuc_2103	23.1442	12.9407	17.781	29.423	32.3269	13.8287	62.9916	47.7051	74.1333	59.964
Fisuc_2104	45.0025	19.411	60.9635	70.1626	55.8373	57.0436	60.367	52.878	97.4015	72.1441
Fisuc_2105	9.00051	3.8822	15.2409	27.1597	14.694	13.8287	16.2728	15.5185	25.9737	16.3964
Fisuc_2106	11.5721	5.17626	12.7007	15.8432	7.34701	20.7431	19.9473	19.5419	21.1036	11.7117
Fisuc_2107	14.1437	20.7051	6.35036	24.8964	26.4492	8.64296	45.6689	33.9109	47.0774	37.4775
Fisuc_2109	43.7168	36.2338	49.5328	54.3194	41.1433	62.2293	94.4874	101.733	96.3192	108.685
Fisuc_2110	77.1472	77.6439	58.4233	83.7425	76.4089	81.2439	50.9182	47.1304	50.3241	34.1982
Fisuc_2111	119.578	122.936	110.496	99.5857	119.022	121.002	66.6661	75.2937	76.8389	65.1171
Fisuc_2113	141.437	157.876	128.277	104.112	105.797	105.444	49.3434	41.3828	36.7961	57.6216
Fisuc_2114	38.5736	94.4668	31.7518	13.5799	14.694	19.0145	35.6952	36.2099	41.6662	39.3513
Fisuc_2115	38.5736	31.0576	34.292	47.5295	49.9597	74.3295	43.5692	45.9809	56.2764	38.4144
Fisuc_2116	16.7152	40.116	17.781	11.3166	11.7552	24.2003	12.0734	16.0933	20.0214	22.955
Fisuc_2117	20.5726	3.8822	16.5109	0	0	1.72859	3.14958	2.29904	3.78783	21.0811
Fisuc_2118	18.001	18.1169	24.1314	24.8964	11.7552	17.2859	4.19944	10.9205	3.78783	9.83784
Fisuc_2119	253.3	256.225	271.795	260.281	315.922	347.447	220.471	277.035	246.209	272.649
Fisuc_2120	622.321	995.137	511.839	572.618	668.578	629.208	928.076	826.506	740.792	656.793
Fisuc_2121	127.293	207.051	134.628	215.014	204.247	188.417	486.61	490.846	530.838	378.991
Fisuc_2122	102.863	94.4668	143.518	61.1094	92.5724	93.344	80.3143	85.6394	67.6399	74.9549
Fisuc_2123	1.28579	0	0	0	0	0	3.14958	5.17285	8.11679	5.62162
Fisuc_2124	308.589	196.698	316.248	242.174	158.695	193.602	117.059	133.919	134.739	139.604
Fisuc_2125	285.445	261.401	349.27	181.065	214.533	304.232	306.559	365.548	304.109	332.613
Fisuc_2126	299.588	342.927	245.124	323.653	307.105	267.932	258.791	273.011	257.032	235.171
Fisuc_2127	136.293	129.407	124.467	108.639	135.185	115.816	80.8392	71.2703	68.7221	62.3063
Fisuc_2128	100.291	116.466	93.9854	79.2159	95.5112	95.0726	74.0151	67.247	61.6876	54.3423
Fisuc_2129	52.7173	80.2321	69.854	61.1094	60.2455	72.6009	57.7423	51.7285	48.1596	55.2793
Fisuc_2130	86.1477	120.348	67.3138	88.2691	79.3477	79.5153	68.7658	63.2237	56.8175	59.4955
Fisuc_2131	100.291	138.465	110.496	99.5857	92.5724	110.63	69.2908	59.2004	69.2633	70.7387
Fisuc_2132	100.291	100.937	93.9854	74.6892	102.858	60.5008	51.4431	54.0275	47.0774	38.8829
Fisuc_2133	12.8579	10.3525	10.1606	6.78993	11.7552	1.72859	11.0235	8.62141	9.19903	7.49549
Fisuc_2134	16.7152	15.5288	21.5912	4.52662	14.694	15.5573	16.7978	13.2195	11.3635	10.7748
Fisuc_2135	10.2863	10.3525	17.781	11.3166	4.40821	10.3716	3.67451	2.8738	5.95231	6.09009
Fisuc_2136	63.0036	81.5261	72.3941	47.5295	47.0209	46.672	39.3698	31.0371	31.3849	38.8829
Fisuc_2137	87.4335	108.702	85.0949	83.7425	76.4089	81.2439	45.6689	43.6818	43.2895	37.009
Fisuc_2138	69.4325	76.3499	60.9635	40.7396	39.6739	41.4862	38.3199	39.6585	34.0905	37.009
Fisuc_2139	74.5756	81.5261	102.876	74.6892	58.7761	79.5153	167.978	184.498	220.777	161.622
Fisuc_2140	20.5726	19.411	24.1314	20.3698	32.3269	25.9289	37.795	27.5885	31.3849	22.955
Fisuc_2141	95.1482	94.4668	67.3138	79.2159	77.8783	112.359	53.0179	61.4994	67.0988	74.9549
Fisuc_2142	149.151	218.697	96.5255	104.112	83.7559	101.987	129.658	109.205	143.397	129.766
Fisuc_2143	140.151	192.816	110.496	65.636	60.2455	60.5008	213.647	165.531	145.02	165.369
Fisuc_2144	370.307	508.568	421.664	398.343	395.269	407.948	422.569	489.121	533.544	393.045
Fisuc_2145	174.867	232.932	140.978	237.648	233.635	183.231	645.139	502.916	727.264	555.604
Fisuc_2146	10.2863	31.0576	15.2409	18.1065	14.694	10.3716	30.9709	20.1166	16.2336	28.5766
Fisuc_2147	689.182	957.609	829.357	688.046	665.639	798.61	501.308	422.449	395.017	541.549
Fisuc_2148	32.1447	23.2932	43.1825	24.8964	48.4903	34.5719	159.579	179.9	213.201	147.099
Fisuc_2149	15.4294	12.9407	21.5912	6.78993	11.7552	6.91437	11.0235	11.4952	4.87007	5.15315
Fisuc_2150	39.8594	50.4686	27.9416	27.1597	35.2657	34.5719	45.6689	54.6023	44.3718	53.8739
Fisuc_2151	154.294	179.875	110.496	83.7425	114.613	95.0726	148.03	162.657	150.431	164.901
[truncated: 920 more rows]

## Sheet: pH6.1 DE gene list
Locus_Tag	log2 Fold Change_pH6.1	Adjusted P-value_pH6.1	locusId	accession	GI	scaffoldId	start	stop	strand	sysName	name	desc	COG	COGFun	COGDesc	TIGRFam	TIGRRoles	GO	EC	ECDesc
Fisuc_0017	1.147	0.00121	6860026	YP_003248114.1	261414431	248290	21328	20576	-	Fisuc_0017	Fisuc_0017	Phosphomethylpyrimidine kinase (RefSeq)	COG351	H	Hydroxymethylpyrimidine/phosphomethylpyrimidine kinase			GO:0008635	2.7.1.49,2.7.4.7	Hydroxymethylpyrimidine kinase.,Phosphomethylpyrimidine kinase.
Fisuc_0033	-1.309	4.95e-05	6860042	YP_003248130.1	261414447	248290	35515	34886	-	Fisuc_0033	Fisuc_0033	hypothetical protein (RefSeq)
Fisuc_0035	-1.595	0.00223	6860044	YP_003248132.1	261414449	248290	36060	36407	+	Fisuc_0035	Fisuc_0035	hypothetical protein (RefSeq)
Fisuc_0088	1.308	0.00646	6860098	YP_003248185.1	261414502	248290	91186	91893	+	Fisuc_0088	Fisuc_0088	protein of unknown function DUF88 (RefSeq)	COG1432	S	Uncharacterized conserved protein
Fisuc_0095	1.002	9.46e-06	6860105	YP_003248191.1	261414508	248290	98440	99126	+	Fisuc_0095	Fisuc_0095	hypothetical protein (RefSeq)
Fisuc_0113	1.092	2.81e-10	6860124	YP_003248209.1	261414526	248290	120141	119494	-	Fisuc_0113	Fisuc_0113	hypothetical protein (RefSeq)
Fisuc_0137	1.148	2.15e-13	6860148	YP_003248233.1	261414550	248290	155236	156681	+	Fisuc_0137	Fisuc_0137	Anthranilate synthase (RefSeq)	COG147	EH	Anthranilate/para-aminobenzoate synthases component I			GO:0016192,GO:0005742,GO:0008795	4.1.3.27	Anthranilate synthase.
Fisuc_0138	1.551	1.38e-22	6860149	YP_003248234.1	261414551	248290	156683	158278	+	Fisuc_0138	Fisuc_0138	anthranilate phosphoribosyltransferase (RefSeq)	COG547	E	Anthranilate phosphoribosyltransferase	TIGR00566 glutamine amidotransferase of anthranilate synthase or aminodeoxychorismate synthase,TIGR01245 anthranilate phosphoribosyltransferase [trpD]	Amino acid biosynthesis:Aromatic amino acid family	GO:0006311,GO:0016191,GO:0016192,GO:0000144,GO:0005742,GO:0016401	2.4.2.18,4.1.3.27	Anthranilate phosphoribosyltransferase.,Anthranilate synthase.
Fisuc_0139	1.049	9.86e-05	6860150	YP_003248235.1	261414552	248290	159337	158399	-	Fisuc_0139	Fisuc_0139	hypothetical protein (RefSeq)
Fisuc_0143	-1.433	0.0403	6860154	YP_003248239.1	261414556	248290	168481	169341	+	Fisuc_0143	Fisuc_0143	nitrite and sulphite reductase 4Fe-4S region (RefSeq)	COG2221	C	Dissimilatory sulfite reductase (desulfoviridin), alpha and beta subunits			GO:0019579,GO:0015956,GO:0005924,GO:0050423
Fisuc_0144	-2.602	2.89e-05	6860155	YP_003248240.1	261414557	248290	169385	171148	+	Fisuc_0144	Fisuc_0144	fumarate reductase/succinate dehydrogenase flavoprotein domain protein (RefSeq)	COG1053	C	Succinate dehydrogenase/fumarate reductase, flavoprotein subunit			GO:0009862,GO:0009700,GO:0005924	1.8.99.2	Adenylyl-sulfate reductase.
Fisuc_0147	-1.397	0.00927	6860158	YP_003248243.1	261414560	248290	172356	174041	+	Fisuc_0147	Fisuc_0147	sulfate adenylyltransferase, large subunit (RefSeq)	COG2895	P	GTPases - Sulfate adenylate transferase subunit 1	TIGR00231 small GTP-binding protein domain,TIGR02034 sulfate adenylyltransferase, large subunit [cysN]	Unknown function:General	GO:0009070,GO:0005576,GO:0003802,GO:0005231	2.7.7.4	Sulfate adenylyltransferase.
Fisuc_0165	-1.492	0.00127	6860176	YP_003248261.1	261414578	248290	189154	189963	+	Fisuc_0165	Fisuc_0165	UBA/THIF-type NAD/FAD binding protein (RefSeq)	COG476	H	Dinucleotide-utilizing enzymes involved in molybdopterin and thiamine biosynthesis family 2			GO:0003714
Fisuc_0171	-2.258	6.99e-17	6860182	YP_003248267.1	261414584	248290	193402	194364	+	Fisuc_0171	Fisuc_0171	hypothetical protein (RefSeq)
Fisuc_0172	-2.117	7.93e-13	6860183	YP_003248268.1	261414585	248290	194351	196093	+	Fisuc_0172	Fisuc_0172	cysteine desulfurase, SufS subfamily (RefSeq)	COG520	E	Selenocysteine lyase	TIGR01979 cysteine desulfurase, SufS subfamily [sufS]	Biosynthesis of cofactors, prosthetic groups, and carriers:Other	GO:0006304,GO:0021897,GO:0030688,GO:0008227,GO:0008737	2.8.1.7,4.4.1.16	Cysteine desulfurase.,Selenocysteine lyase.
Fisuc_0173	-1.862	4e-05	6860184	YP_003248269.1	261414586	248290	196242	197204	+	Fisuc_0173	Fisuc_0173	Serine O-acetyltransferase (RefSeq)	COG1045	E	Serine acetyltransferase			GO:0008738	2.3.1.30	Serine O-acetyltransferase.
Fisuc_0180	1.093	3.12e-07	6860191	YP_003248276.1	261414593	248290	207294	208046	+	Fisuc_0180	Fisuc_0180	tryptophan synthase, alpha subunit (RefSeq)	COG159	E	Tryptophan synthase alpha chain	TIGR00262 tryptophan synthase, alpha subunit [trpA]	Amino acid biosynthesis:Aromatic amino acid family	GO:0006346,GO:0004677	4.2.1.20	Tryptophan synthase.
Fisuc_0207	-1.258	0.0121	6860218	YP_003248301.1	261414618	248290	239423	240541	+	Fisuc_0207	Fisuc_0207	glycoside hydrolase family 8 (RefSeq)	COG3405	G	Endoglucanase Y			GO:0005768,GO:0004394
Fisuc_0218	-1.315	0.0298	6860229	YP_003248312.1	261414629	248290	251855	252259	+	Fisuc_0218	Fisuc_0218	hypothetical protein (RefSeq)
Fisuc_0247	-1.072	0.000885	6860259	YP_003248341.1	261414658	248290	279475	280443	+	Fisuc_0247	Fisuc_0247	DNA polymerase III, delta subunit (RefSeq)	COG1466	L	DNA polymerase III, delta subunit	TIGR01128 DNA polymerase III, delta subunit [holA]	DNA metabolism:DNA replication, recombination, and repair	GO:0042989,GO:0003050,GO:0015917,GO:0015919,GO:0015920,GO:0006070,GO:0042387,GO:0015918,GO:0019540,GO:0015916,GO:0009094,GO:0015505,GO:0003787,GO:0003789,GO:0003788,GO:0015504,GO:0003786,GO:0003785	2.7.7.7	DNA-directed DNA polymerase.
Fisuc_0265	-1.181	0.000592	6860278	YP_003248359.1	261414676	248290	301777	303663	+	Fisuc_0265	Fisuc_0265	Heat shock protein Hsp90-like protein (RefSeq)	COG326	O	Molecular chaperone, HSP90 family			GO:0006231,GO:0048916,GO:0005230
Fisuc_0275	-1.17	0.0212	6860288	YP_003248369.1	261414686	248290	313366	314526	+	Fisuc_0275	Fisuc_0275	pseudouridine synthase (RefSeq)	COG564	J	Pseudouridylate synthases, 23S RNA-specific			GO:0003091,GO:0000967,GO:0015908	5.4.99.12	tRNA-pseudouridine synthase I.
Fisuc_0275	-1.17	0.0212	6860288	YP_003248369.1	261414686	248290	313366	314526	+	Fisuc_0275	Fisuc_0275	pseudouridine synthase (RefSeq)	COG564	J	Pseudouridylate synthases, 23S RNA-specific			GO:0003091,GO:0000967,GO:0015908	5.4.99.12	tRNA-pseudouridine synthase I.
Fisuc_0295	-1.074	0.0189	6860308	YP_003248389.1	261414706	248290	337111	336704	-	Fisuc_0295	Fisuc_0295	VanZ family protein (RefSeq)	COG5652	S	Predicted integral membrane protein
Fisuc_0320	1.597	0.000248	6860333	YP_003248414.1	261414731	248290	362917	363426	+	Fisuc_0320	Fisuc_0320	hypothetical protein (RefSeq)
Fisuc_0335	1.493	0.00597	6860348	YP_003248429.1	261414746	248290	380611	380976	+	Fisuc_0335	Fisuc_0335	transcriptional regulator, XRE family (RefSeq)						GO:0042327
Fisuc_0338	-1.01	0.000739	6860351	YP_003248432.1	261414749	248290	382868	383365	+	Fisuc_0338	Fisuc_0338	SEC-C motif domain protein (RefSeq)	COG3012	S	Uncharacterized protein conserved in bacteria
Fisuc_0339	-1.153	0.00175	6860352	YP_003248433.1	261414750	248290	383479	384444	+	Fisuc_0339	Fisuc_0339	N-acetyl-gamma-glutamyl-phosphate reductase (RefSeq)	COG2	E	Acetylglutamate semialdehyde dehydrogenase	TIGR01851 N-acetyl-gamma-glutamyl-phosphate reductase [argC]	Amino acid biosynthesis:Glutamate family	GO:0006295,GO:0003820,GO:0005533,GO:0050173	1.2.1.38	N-acetyl-gamma-glutamyl-phosphate reductase.
Fisuc_0348	1.046	0.00389	6860361	YP_003248442.1	261414759	248290	391281	391631	+	Fisuc_0348	Fisuc_0348	histone family protein DNA-binding protein (RefSeq)	COG776	L	Bacterial nucleoid DNA-binding protein			GO:0003050
Fisuc_0362	-2.127	1.89e-07	6860375	YP_003248456.1	261414773	248290	406790	404964	-	Fisuc_0362	Fisuc_0362	Endo-1,4-beta-xylanase (RefSeq)						GO:0005768,GO:0004394	3.2.1.8	Endo-1,4-beta-xylanase.
Fisuc_0378	-1.293	0.000138	6860391	YP_003248472.1	261414789	248290	426885	427544	+	Fisuc_0378	Fisuc_0378	hypothetical protein (RefSeq)
Fisuc_0386	1.069	0.0441	6860399	YP_003248480.1	261414797	248290	433459	434007	+	Fisuc_0386	Fisuc_0386	hypothetical protein (RefSeq)						GO:0021969,GO:0003714,GO:0015560
Fisuc_0389	-1.682	0.000777	6860402	YP_003248483.1	261414800	248290	435502	437232	+	Fisuc_0389	Fisuc_0389	Alpha-N-arabinofuranosidase (RefSeq)						GO:0021969	3.2.1.55	Alpha-N-arabinofuranosidase.
Fisuc_0407	1.338	0.00633	6860420	YP_003248501.1	261414818	248290	471588	472496	+	Fisuc_0407	Fisuc_0407	hypothetical protein (RefSeq)
Fisuc_0412	1.15	0.000926	6860425	YP_003248506.1	261414823	248290	475206	474655	-	Fisuc_0412	Fisuc_0412	hypothetical protein (RefSeq)
Fisuc_0446	-1.128	0.00148	6860460	YP_003248540.1	261414857	248290	517580	518701	+	Fisuc_0446	Fisuc_0446	Cysteine desulfurase (RefSeq)	COG1104	E	Cysteine sulfinate desulfinase/cysteine desulfurase and related enzymes			GO:0007554,GO:0021897,GO:0030688,GO:0008227	2.8.1.7	Cysteine desulfurase.
Fisuc_0471	-1.724	7.18e-08	6860486	YP_003248565.1	261414882	248290	542284	543969	+	Fisuc_0471	Fisuc_0471	glycoside hydrolase family 8 (RefSeq)	COG3405	G	Endoglucanase Y			GO:0005768,GO:0004394
Fisuc_0477	-1.671	0.000228	6860492	YP_003248571.1	261414888	248290	549072	549944	+	Fisuc_0477	Fisuc_0477	SMF family protein (RefSeq)	COG758	LU	Predicted Rossmann fold nucleotide-binding protein involved in DNA uptake			GO:0016227
Fisuc_0493	-1.311	0.00772	6860508	YP_003248587.1	261414904	248290	567730	569523	+	Fisuc_0493	Fisuc_0493	Spore coat protein CotH (RefSeq)
Fisuc_0497	-1.072	0.0091	6860512	YP_003248591.1	261414908	248290	573031	573570	+	Fisuc_0497	Fisuc_0497	Rubrerythrin (RefSeq)	COG1592	C	Rubrerythrin			GO:0045711,GO:0005924,GO:0008792
Fisuc_0503	1.033	8.44e-06	6860518	YP_003248597.1	261414914	248290	579951	580634	+	Fisuc_0503	Fisuc_0503	glycosyl transferase family 2 (RefSeq)	COG463	M	Glycosyltransferases involved in cell wall biogenesis
Fisuc_0504	1.018	7.06e-05	6860519	YP_003248598.1	261414915	248290	580644	581585	+	Fisuc_0504	Fisuc_0504	glycosyl transferase family 2 (RefSeq)	COG463	M	Glycosyltransferases involved in cell wall biogenesis
Fisuc_0511	1.461	1.2e-11	6860527	YP_003248605.1	261414922	248290	586832	588865	+	Fisuc_0511	Fisuc_0511	sulfatase (RefSeq)	COG1368	M	Phosphoglycerol transferase and related proteins, alkaline phosphatase superfamily			GO:0007554,GO:0008228,GO:0045667
Fisuc_0523	-1.812	0.00554	6860539	YP_003248617.1	261414934	248290	606567	607901	+	Fisuc_0523	Fisuc_0523	MATE efflux family protein (RefSeq)	COG534	V	Na+-driven multidrug efflux pump	TIGR00797 MATE efflux family protein	Transport and binding proteins:Other	GO:0006635,GO:0014005,GO:0014058,GO:0015525
Fisuc_0524	1.281	0.0367	6860540	YP_003248618.1	261414935	248290	608464	607958	-	Fisuc_0524	Fisuc_0524	hypothetical protein (RefSeq)
Fisuc_0530	-1.255	0.00619	6860546	YP_003248624.1	261414941	248290	616244	614340	-	Fisuc_0530	Fisuc_0530	sulfate transporter (RefSeq)	COG659	P	Sulfate permease and related transporters (MFS superfamily)	TIGR00815 sulfate permease [sulP]	Transport and binding proteins:Anions	GO:0008023,GO:0008022,GO:0015547
Fisuc_0542	-1.175	0.0199	6860558	YP_003248636.1	261414953	248290	627489	626098	-	Fisuc_0542	Fisuc_0542	hypothetical protein (RefSeq)
Fisuc_0562	-1.375	1.15e-17	6860578	YP_003248656.1	261414973	248290	654064	652391	-	Fisuc_0562	Fisuc_0562	cell division protein FtsZ (RefSeq)	COG206	D	Cell division GTPase	TIGR00065 cell division protein FtsZ [ftsZ]	Cellular processes:Cell division	GO:0040023,GO:0003802,GO:0050144,GO:0005231,GO:0005533
Fisuc_0574	-1.434	0.0193	6860590	YP_003248668.1	261414985	248290	666611	667594	+	Fisuc_0574	Fisuc_0574	hypothetical protein (RefSeq)
Fisuc_0575	-1.241	0.000136	6860591	YP_003248669.1	261414986	248290	667739	668281	+	Fisuc_0575	Fisuc_0575	hypothetical protein (RefSeq)						GO:0015725,GO:0015956
Fisuc_0598	-1.036	0.0348	6860615	YP_003248692.1	261415009	248290	706589	705756	-	Fisuc_0598	Fisuc_0598	hypothetical protein, TIGR02147 (RefSeq)				TIGR02147 hypothetical protein, TIGR02147	Hypothetical proteins:Conserved
Fisuc_0655	-1.158	0.002	6860675	YP_003248749.1	261415066	248290	769398	768103	-	Fisuc_0655	Fisuc_0655	aminotransferase class I and II (RefSeq)	COG436	E	Aspartate/tyrosine/aromatic aminotransferase			GO:0016244,GO:0021897,GO:0008795
Fisuc_0656	-1.12	0.000302	6860676	YP_003248750.1	261415067	248290	771418	769532	-	Fisuc_0656	Fisuc_0656	metal dependent phosphohydrolase (RefSeq)						GO:0003714
Fisuc_0657	-2.774	1.2e-05	6860677	YP_003248751.1	261415068	248290	772521	771568	-	Fisuc_0657	Fisuc_0657	hypothetical protein (RefSeq)
Fisuc_0658	-2.951	2.22e-06	6860678	YP_003248752.1	261415069	248290	773368	772541	-	Fisuc_0658	Fisuc_0658	hypothetical protein, TIGR02147 (RefSeq)				TIGR02147 hypothetical protein, TIGR02147	Hypothetical proteins:Conserved
Fisuc_0669	1.25	2.37e-09	6860694	YP_003248763.1	261415080	248290	788613	787714	-	Fisuc_0669	Fisuc_0669	tRNA delta(2)-isopentenylpyrophosphate transferase (RefSeq)	COG324	J	tRNA delta(2)-isopentenylpyrophosphate transferase	TIGR00174 tRNA dimethylallyltransferase [miaA]	Protein synthesis:tRNA and rRNA base modification	GO:0007438,GO:0005230,GO:0008795,GO:0004652,GO:0004037	2.5.1.75,2.5.1.8	,tRNA isopentenyltransferase.
Fisuc_0688	-1.988	1.85e-09	6860713	YP_003248782.1	261415099	248290	817706	815046	-	Fisuc_0688	Fisuc_0688	hypothetical protein (RefSeq)
Fisuc_0713	-1.08	0.00464	6860738	YP_003248805.1	261415122	248290	850442	849033	-	Fisuc_0713	Fisuc_0713	polysaccharide biosynthesis protein (RefSeq)	COG2244	R	Membrane protein involved in the export of O-antigen and teichoic acid			GO:0000245,GO:0015525
Fisuc_0727	-1.487	0.0056	6860752	YP_003248819.1	261415136	248290	869033	871354	+	Fisuc_0727	Fisuc_0727	Mannan endo-1,4-beta-mannosidase (RefSeq)						GO:0021969,GO:0035280,GO:0005890,GO:0016509	3.2.1.78	Mannan endo-1,4-beta-mannosidase.
Fisuc_0754	-1.604	0.000793	6860779	YP_003248846.1	261415163	248290	903597	905015	+	Fisuc_0754	Fisuc_0754	Endo-1,4-beta-xylanase (RefSeq)	COG3693	G	Beta-1,4-xylanase			GO:0035280,GO:0005768,GO:0050309,GO:0030794,GO:0050308	3.2.1.8	Endo-1,4-beta-xylanase.
Fisuc_0758	-3.13	8.43e-17	6860783	YP_003248850.1	261415167	248290	908433	908741	+	Fisuc_0758	Fisuc_0758	thioredoxin (RefSeq)				TIGR01068 thioredoxin [trxA]	Energy metabolism:Electron transport	GO:0006450,GO:0010464,GO:0043270,GO:0008792
Fisuc_0759	-1.444	1.89e-08	6860784	YP_003248851.1	261415168	248290	908894	909562	+	Fisuc_0759	Fisuc_0759	transcriptional regulator, Crp/Fnr family (RefSeq)	COG664	T	cAMP-binding proteins - catabolite gene activator and regulatory subunit of cAMP-dependent protein kinases			GO:0003070,GO:0006145,GO:0005360
Fisuc_0760	-2.365	0.00101	6860785	YP_003248852.1	261415169	248290	911767	909734	-	Fisuc_0760	Fisuc_0760	hypothetical protein (RefSeq)
Fisuc_0762	1.248	0.012	6860787	YP_003248854.1	261415171	248290	913470	914831	+	Fisuc_0762	Fisuc_0762	major facilitator superfamily MFS_1 (RefSeq)	COG738	G	Fucose permease
Fisuc_0770	1.89	5.36e-09	6860795	YP_003248862.1	261415179	248290	924331	930828	+	Fisuc_0770	Fisuc_0770	hypothetical protein (RefSeq)
Fisuc_0786	-1.051	0.0348	6860811	YP_003248878.1	261415195	248290	957850	960030	+	Fisuc_0786	Fisuc_0786	Cellulase (RefSeq)						GO:0035280,GO:0005768,GO:0004394	3.2.1.4	Cellulase.
Fisuc_0807	-1.106	0.00252	6860833	YP_003248899.1	261415216	248290	981597	983930	+	Fisuc_0807	Fisuc_0807	AAA ATPase central domain protein (RefSeq)	COG464	O	ATPases of the AAA+ class			GO:0005230,GO:0016414
Fisuc_0812	-1.284	8.44e-06	6860838	YP_003248904.1	261415221	248290	988350	989456	+	Fisuc_0812	Fisuc_0812	hypothetical protein (RefSeq)
Fisuc_0813	-2.171	0.0109	6860839	YP_003248905.1	261415222	248290	992234	989565	-	Fisuc_0813	Fisuc_0813	carbamoyl-phosphate synthase, large subunit (RefSeq)	COG458	EF	Carbamoylphosphate synthase large subunit (split gene in MJ)	TIGR01369 carbamoyl-phosphate synthase, large subunit [carB]	Purines, pyrimidines, nucleosides, and nucleotides:Pyrimidine ribonucleotide biosynthesis	GO:0019426,GO:0006295,GO:0003962,GO:0005230,GO:0005533	6.3.5.5	Carbamoyl-phosphate synthase (glutamine-hydrolyzing).
Fisuc_0835	-1.399	0.000148	6860861	YP_003248926.1	261415243	248290	1037491	1034273	-	Fisuc_0835	Fisuc_0835	carbamoyl-phosphate synthase, large subunit (RefSeq)	COG458	EF	Carbamoylphosphate synthase large subunit (split gene in MJ)	TIGR01369 carbamoyl-phosphate synthase, large subunit [carB]	Purines, pyrimidines, nucleosides, and nucleotides:Pyrimidine ribonucleotide biosynthesis	GO:0019426,GO:0006295,GO:0003962,GO:0005230,GO:0005533	6.3.5.5	Carbamoyl-phosphate synthase (glutamine-hydrolyzing).
Fisuc_0847	-1.226	0.0278	6860873	YP_003248938.1	261415255	248290	1050036	1047544	-	Fisuc_0847	Fisuc_0847	hypothetical protein (RefSeq)
Fisuc_0850	-2.601	3.33e-11	6860876	YP_003248941.1	261415258	248290	1052886	1053737	+	Fisuc_0850	Fisuc_0850	RNA polymerase, sigma 32 subunit, RpoH (RefSeq)	COG568	K	DNA-directed RNA polymerase, sigma subunit (sigma70/sigma32)	TIGR02937 RNA polymerase sigma factor, sigma-70 family		GO:0003070,GO:0006144,GO:0006145,GO:0016512
Fisuc_0856	-1.662	4.13e-05	6860882	YP_003248947.1	261415264	248290	1059870	1060562	+	Fisuc_0856	Fisuc_0856	hypothetical protein (RefSeq)
Fisuc_0875	1.227	0.00108	6860901	YP_003248965.1	261415282	248290	1092191	1097158	+	Fisuc_0875	Fisuc_0875	ATP-dependent DNA helicase, RecQ family (RefSeq)				TIGR00614 ATP-dependent DNA helicase, RecQ family	DNA metabolism:DNA replication, recombination, and repair	GO:0003050,GO:0006089,GO:0005360,GO:0003873,GO:0004376,GO:0016491,GO:0005230	3.6.1.-
Fisuc_0881	-2.703	1.1e-20	6860907	YP_003248971.1	261415288	248290	1103980	1103264	-	Fisuc_0881	Fisuc_0881	peptidase membrane zinc metallopeptidase putative (RefSeq)	COG2738	R	Predicted Zn-dependent protease
Fisuc_0883	1.311	1.76e-05	6860909	YP_003248973.1	261415290	248290	1106467	1105250	-	Fisuc_0883	Fisuc_0883	hypothetical protein (RefSeq)
Fisuc_0892	-1.516	0.00738	6860918	YP_003248982.1	261415299	248290	1120894	1118201	-	Fisuc_0892	Fisuc_0892	protein of unknown function DUF1680 (RefSeq)	COG3533	S	Uncharacterized protein conserved in bacteria			GO:0003714
Fisuc_0923	-1.188	0.0146	6860949	YP_003249012.1	261415329	248290	1153173	1153712	+	Fisuc_0923	Fisuc_0923	Protein-tyrosine phosphatase, low molecular weight (RefSeq)	COG394	T	Protein-tyrosine-phosphatase			GO:0004574	3.1.3.48	Protein-tyrosine-phosphatase.
Fisuc_0926	-1.607	0.00948	6860952	YP_003249015.1	261415332	248290	1157180	1156686	-	Fisuc_0926	Fisuc_0926	hypothetical protein (RefSeq)
Fisuc_0933	1.598	0.0112	6860959	YP_003249022.1	261415339	248290	1162326	1162090	-	Fisuc_0933	Fisuc_0933	transcriptional regulator, XRE family (RefSeq)						GO:0042327
Fisuc_0936	1.259	0.0144	6860962	YP_003249025.1	261415342	248290	1164454	1163810	-	Fisuc_0936	Fisuc_0936	hypothetical protein (RefSeq)
Fisuc_0952	1.236	6.85e-07	6860978	YP_003249040.1	261415357	248290	1180320	1178194	-	Fisuc_0952	Fisuc_0952	Excinuclease ATPase subunit-like protein (RefSeq)	COG178	L	Excinuclease ATPase subunit			GO:0006231,GO:0048916,GO:0000148,GO:0030689,GO:0016641
Fisuc_0955	1.279	0.0106	6860981	YP_003249043.1	261415360	248290	1182891	1183112	+	Fisuc_0955	Fisuc_0955	hypothetical protein (RefSeq)
Fisuc_0994	1.014	2.03e-05	6861020	YP_003249081.1	261415398	248290	1224832	1224059	-	Fisuc_0994	Fisuc_0994	hypothetical protein (RefSeq)
Fisuc_0995	1.215	7.25e-10	6861021	YP_003249082.1	261415399	248290	1225806	1224832	-	Fisuc_0995	Fisuc_0995	NAD-dependent epimerase/dehydratase (RefSeq)	COG451	MG	Nucleoside-diphosphate-sugar epimerases			GO:0006487,GO:0043043,GO:0003755,GO:0048487,GO:0008554
Fisuc_0996	1.205	1.13e-07	6861022	YP_003249083.1	261415400	248290	1226934	1225810	-	Fisuc_0996	Fisuc_0996	UDP-galactopyranose mutase (RefSeq)	COG562	M	UDP-galactopyranose mutase	TIGR00031 UDP-galactopyranose mutase [glf]	Cell envelope:Biosynthesis and degradation of surface polysaccharides and lipopolysaccharides	GO:0015956,GO:0005924,GO:0008838,GO:0008495	5.4.99.9	UDP-galactopyranose mutase.
Fisuc_1029	-1.744	0.00731	6861055	YP_003249116.1	261415433	248290	1270960	1270130	-	Fisuc_1029	Fisuc_1029	hypothetical protein, TIGR02147 (RefSeq)				TIGR02147 hypothetical protein, TIGR02147	Hypothetical proteins:Conserved
Fisuc_1071	-1.251	4.87e-06	6861097	YP_003249158.1	261415475	248290	1324658	1325944	+	Fisuc_1071	Fisuc_1071	O-acetylhomoserine/O-acetylserine sulfhydrylase (RefSeq)	COG2873	E	O-acetylhomoserine sulfhydrylase	TIGR01326 O-acetylhomoserine aminocarboxypropyltransferase/cysteine synthase	Amino acid biosynthesis:Serine family	GO:0006289,GO:0021897,GO:0003836	2.5.1.49	O-acetylhomoserine aminocarboxypropyltransferase.
Fisuc_1072	-1.081	0.000409	6861098	YP_003249159.1	261415476	248290	1325970	1326902	+	Fisuc_1072	Fisuc_1072	cysteine synthase A (RefSeq)	COG31	E	Cysteine synthase	TIGR01136 cysteine synthases,TIGR01139 cysteine synthase A [cysK]	Amino acid biosynthesis:Serine family	GO:0021897,GO:0006305,GO:0003999	2.5.1.47	Cysteine synthase.
Fisuc_1079	-2.194	2.53e-12	6861105	YP_003249166.1	261415483	248290	1334943	1336100	+	Fisuc_1079	Fisuc_1079	Cystathionine gamma-synthase (RefSeq)	COG626	E	Cystathionine beta-lyases/cystathionine gamma-synthases			GO:0006289,GO:0021897,GO:0003714	2.5.1.48	Cystathionine gamma-synthase.
Fisuc_1080	-1.932	7.03e-05	6861106	YP_003249167.1	261415484	248290	1336111	1337022	+	Fisuc_1080	Fisuc_1080	Pyridoxal-5'-phosphate-dependent protein beta subunit (RefSeq)	COG31	E	Cysteine synthase			GO:0021897,GO:0006305,GO:0003999	2.5.1.47	Cysteine synthase.
Fisuc_1081	-1.094	0.0395	6861107	YP_003249168.1	261415485	248290	1337059	1337928	+	Fisuc_1081	Fisuc_1081	methyltransferase (RefSeq)	COG3315	Q	O-Methyltransferase involved in polyketide biosynthesis	TIGR00027 putative methyltransferase, TIGR00027 family	Unknown function:Enzymes of unknown specificity
Fisuc_1082	-2.009	0.017	6861108	YP_003249169.1	261415486	248290	1338771	1338007	-	Fisuc_1082	Fisuc_1082	binding-protein-dependent transport systems inner membrane component (RefSeq)	COG600	P	ABC-type nitrate/sulfonate/bicarbonate transport system, permease component			GO:0006591,GO:0005123,GO:0015525
Fisuc_1120	-1.486	0.000657	6861146	YP_003249207.1	261415524	248290	1382752	1380635	-	Fisuc_1120	Fisuc_1120	glutamine synthetase catalytic region (RefSeq)	COG3968	R	Uncharacterized protein related to glutamine synthetase			GO:0006588,GO:0004198	6.3.1.2	Glutamate--ammonia ligase.
Fisuc_1122	1.635	5.54e-08	6861148	YP_003249209.1	261415526	248290	1385296	1384211	-	Fisuc_1122	Fisuc_1122	hypothetical protein (RefSeq)
Fisuc_1126	-1.12	0.0192	6861152	YP_003249212.1	261415529	248290	1390151	1391428	+	Fisuc_1126	Fisuc_1126	O-acetylhomoserine/O-acetylserine sulfhydrylase (RefSeq)	COG2873	E	O-acetylhomoserine sulfhydrylase	TIGR01326 O-acetylhomoserine aminocarboxypropyltransferase/cysteine synthase	Amino acid biosynthesis:Serine family	GO:0006289,GO:0021897,GO:0003836	2.5.1.49	O-acetylhomoserine aminocarboxypropyltransferase.
Fisuc_1138	-1.298	0.00468	6861164	YP_003249224.1	261415541	248290	1400482	1401348	+	Fisuc_1138	Fisuc_1138	hypothetical protein, TIGR02147 (RefSeq)				TIGR02147 hypothetical protein, TIGR02147	Hypothetical proteins:Conserved
Fisuc_1167	1.264	9.46e-06	6861193			248290	1436548	1435797	-	Fisuc_1167	Fisuc_1167
Fisuc_1185	1.154	4.67e-10	6861211	YP_003249270.1	261415587	248290	1468379	1470067	+	Fisuc_1185	Fisuc_1185	hypothetical protein (RefSeq)
Fisuc_1186	1.176	1.73e-07	6861212	YP_003249271.1	261415588	248290	1470131	1471567	+	Fisuc_1186	Fisuc_1186	putative transcriptional regulator (RefSeq)	COG2865	K	Predicted transcriptional regulator containing an HTH domain and an uncharacterized domain shared with the mammalian protein Schlafen			GO:0003070,GO:0006145,GO:0005360
Fisuc_1188	1.479	0.000376	6861214	YP_003249273.1	261415590	248290	1472962	1473339	+	Fisuc_1188	Fisuc_1188	heat shock protein Hsp20 (RefSeq)	COG71	O	Molecular chaperone (small heat shock protein)
Fisuc_1189	1.197	0.0174	6861215	YP_003249274.1	261415591	248290	1473520	1474668	+	Fisuc_1189	Fisuc_1189	cobalamin synthesis protein P47K (RefSeq)	COG523	R	Putative GTPases (G3E family)			GO:0000148,GO:0016641
Fisuc_1207	-1.177	0.0079	6861233	YP_003249292.1	261415609	248290	1491116	1494538	+	Fisuc_1207	Fisuc_1207	Phosphoglycerate mutase (RefSeq)						GO:0006599,GO:0005533
Fisuc_1262	1.106	0.0293	6861289	YP_003249345.1	261415662	248290	1561687	1560956	-	Fisuc_1262	Fisuc_1262	hypothetical protein (RefSeq)
Fisuc_1281	-1.059	0.00425	6861312	YP_003249363.1	261415680	248290	1582059	1583354	+	Fisuc_1281	Fisuc_1281	AAA ATPase central domain protein (RefSeq)	COG2256	L	ATPase related to the helicase subunit of the Holliday junction resolvase			GO:0006089,GO:0009110,GO:0005230,GO:0016641,GO:0016491
Fisuc_1285	1.158	0.00212	6861316	YP_003249367.1	261415684	248290	1588009	1589763	+	Fisuc_1285	Fisuc_1285	hypothetical protein (RefSeq)
Fisuc_1292	1.228	0.00101	6861323	YP_003249374.1	261415691	248290	1596935	1596720	-	Fisuc_1292	Fisuc_1292	hypothetical protein (RefSeq)
Fisuc_1296	1.013	6.27e-08	6861327	YP_003249378.1	261415695	248290	1603238	1600527	-	Fisuc_1296	Fisuc_1296	hypothetical protein (RefSeq)
Fisuc_1297	1.143	8.16e-08	6861328	YP_003249379.1	261415696	248290	1605765	1603252	-	Fisuc_1297	Fisuc_1297	DNA primase small subunit (RefSeq)						GO:0003091,GO:0006086,GO:0003839
Fisuc_1299	1.038	0.000153	6861330	YP_003249381.1	261415698	248290	1610431	1607735	-	Fisuc_1299	Fisuc_1299	hypothetical protein (RefSeq)
Fisuc_1303	1.245	3.46e-07	6861334	YP_003249384.1	261415701	248290	1613805	1613341	-	Fisuc_1303	Fisuc_1303	hypothetical protein (RefSeq)
Fisuc_1304	1.174	5.54e-08	6861335	YP_003249385.1	261415702	248290	1614452	1613805	-	Fisuc_1304	Fisuc_1304	hypothetical protein (RefSeq)						GO:0006278,GO:0004123
Fisuc_1307	-1.197	0.0115	6861338	YP_003249388.1	261415705	248290	1620293	1618590	-	Fisuc_1307	Fisuc_1307	hypothetical protein (RefSeq)
Fisuc_1345	1.134	7.06e-05	6861376	YP_003249425.1	261415742	248290	1663851	1662625	-	Fisuc_1345	Fisuc_1345	restriction modification system DNA specificity domain protein (RefSeq)	COG732	V	Restriction endonuclease S subunits			GO:0003050,GO:0006114,GO:0008772	3.1.21.3	Type I site-specific deoxyribonuclease.
Fisuc_1346	1.034	1.95e-05	6861377	YP_003249426.1	261415743	248290	1665868	1663994	-	Fisuc_1346	Fisuc_1346	N-6 DNA methylase (RefSeq)	COG286	V	Type I restriction-modification system methyltransferase subunit			GO:0003050,GO:0007572,GO:0006116,GO:0008745	2.1.1.72	Site-specific DNA-methyltransferase (adenine-specific).
Fisuc_1349	1.435	0.0314	6861380	YP_003249429.1	261415746	248290	1669996	1670412	+	Fisuc_1349	Fisuc_1349	hypothetical protein (RefSeq)
Fisuc_1351	-4.35	1.51e-14	6861382	YP_003249431.1	261415748	248290	1671490	1673757	+	Fisuc_1351	Fisuc_1351	5- methyltetrahydropteroyltriglutamate/homocysteine S-methyltransferase (RefSeq)	COG620	E	Methionine synthase II (cobalamin-independent)	TIGR01371 5-methyltetrahydropteroyltriglutamate--homocysteine S-methyltransferase [metE]	Amino acid biosynthesis:Aspartate family	GO:0008021,GO:0003777,GO:0051109	2.1.1.14	5-methyltetrahydropteroyltriglutamate--homocysteine S-methyltransferase.
Fisuc_1376	-1	0.000484	6861407	YP_003249456.1	261415773	248290	1701550	1700636	-	Fisuc_1376	Fisuc_1376	hypothetical protein (RefSeq)
Fisuc_1454	-1.007	0.000116	6861487	YP_003249533.1	261415850	248290	1765339	1764287	-	Fisuc_1454	Fisuc_1454	hypothetical protein (RefSeq)
Fisuc_1455	1.135	7.78e-05	6861488	YP_003249534.1	261415851	248290	1765606	1766391	+	Fisuc_1455	Fisuc_1455	hypothetical protein (RefSeq)
Fisuc_1492	-1.125	0.00213	6861530	YP_003249571.1	261415888	248290	1818627	1817536	-	Fisuc_1492	Fisuc_1492	hypothetical protein (RefSeq)
Fisuc_1495	-1.175	0.000273	6861533	YP_003249574.1	261415891	248290	1825075	1823894	-	Fisuc_1495	Fisuc_1495	acetate kinase (RefSeq)	COG282	C	Acetate kinase	TIGR00016 acetate kinase [ackA]	Energy metabolism:Fermentation	GO:0015819,GO:0005892,GO:0005360,GO:0008502	2.7.2.1	Acetate kinase.
Fisuc_1513	-1.932	8.07e-05	6861551	YP_003249592.1	261415909	248290	1845952	1847253	+	Fisuc_1513	Fisuc_1513	putative esterase/lipase/thioesterase (RefSeq)
Fisuc_1514	-2.618	0.000102	6861552	YP_003249593.1	261415910	248290	1847474	1848715	+	Fisuc_1514	Fisuc_1514	putative esterase/lipase/thioesterase (RefSeq)
Fisuc_1529	-1.164	0.000237	6861567	YP_003249608.1	261415925	248290	1868076	1868735	+	Fisuc_1529	Fisuc_1529	hypothetical protein (RefSeq)
Fisuc_1545	-2.179	0.000195	6861583	YP_003249624.1	261415941	248290	1886710	1887396	+	Fisuc_1545	Fisuc_1545	von Willebrand factor type A (RefSeq)	COG4245	R	Uncharacterized protein encoded in toxicity protection region of plasmid R478, contains von Willebrand factor (vWF) domain
Fisuc_1546	-1.175	0.0434	6861584	YP_003249625.1	261415942	248290	1887398	1888399	+	Fisuc_1546	Fisuc_1546	hypothetical protein (RefSeq)						GO:0003714
Fisuc_1549	-1.955	0.00323	6861587	YP_003249628.1	261415945	248290	1890731	1892725	+	Fisuc_1549	Fisuc_1549	hypothetical protein (RefSeq)
Fisuc_1551	-1.287	0.0086	6861589	YP_003249630.1	261415947	248290	1893525	1894541	+	Fisuc_1551	Fisuc_1551	GTP-binding protein HSR1-related protein (RefSeq)	COG3596	R	Predicted GTPase			GO:0005231,GO:0005360
Fisuc_1568	-1.179	0.022	6861605	YP_003249645.1	261415962	248290	1923145	1921631	-	Fisuc_1568	Fisuc_1568	hypothetical protein (RefSeq)	COG3509	Q	Poly(3-hydroxybutyrate) depolymerase
Fisuc_1593	1.467	0.0248	6861631	YP_003249670.1	261415987	248290	1947144	1946764	-	Fisuc_1593	Fisuc_1593	GtrA family protein (RefSeq)	COG2246	S	Predicted membrane protein			GO:0000245,GO:0006591,GO:0015547
Fisuc_1600	-1.529	0.0028	6861638	YP_003249677.1	261415994	248290	1955925	1956788	+	Fisuc_1600	Fisuc_1600	hypothetical protein, TIGR02147 (RefSeq)				TIGR02147 hypothetical protein, TIGR02147	Hypothetical proteins:Conserved
Fisuc_1640	-1.196	0.0201	6861679	YP_003249717.1	261416034	248290	2013004	2014899	+	Fisuc_1640	Fisuc_1640	hypothetical protein (RefSeq)
Fisuc_1660	-1.507	7.59e-06	6861699	YP_003249737.1	261416054	248290	2036848	2037735	+	Fisuc_1660	Fisuc_1660	hypothetical protein (RefSeq)
Fisuc_1665	1.733	1.89e-08	6861704	YP_003249742.1	261416059	248290	2044598	2046337	+	Fisuc_1665	Fisuc_1665	phosphoadenosine phosphosulfate reductase (RefSeq)	COG175	EH	3'-phosphoadenosine 5'-phosphosulfate sulfotransferase (PAPS reductase)/FAD synthetase and related enzymes			GO:0009167,GO:0003827,GO:0016211,GO:0004444,GO:0005230	1.8.4.8	Phosphoadenylyl-sulfate reductase (thioredoxin).
Fisuc_1666	2.298	2.19e-08	6861705	YP_003249743.1	261416060	248290	2046338	2047246	+	Fisuc_1666	Fisuc_1666	hypothetical protein (RefSeq)
Fisuc_1667	1.775	3.78e-10	6861706	YP_003249744.1	261416061	248290	2047233	2050877	+	Fisuc_1667	Fisuc_1667	hypothetical protein (RefSeq)
Fisuc_1669	1.561	4.08e-06	6861708	YP_003249746.1	261416063	248290	2052043	2054274	+	Fisuc_1669	Fisuc_1669	type III restriction protein res subunit (RefSeq)	COG1061	KL	DNA or RNA helicases of superfamily II			GO:0003050,GO:0007554,GO:0016262,GO:0004231,GO:0005230
Fisuc_1671	1.157	0.000224	6861710	YP_003249748.1	261416065	248290	2054416	2056410	+	Fisuc_1671	Fisuc_1671	hypothetical protein (RefSeq)						GO:0000148,GO:0016641
Fisuc_1672	1.179	0.0267	6861711	YP_003249749.1	261416066	248290	2056423	2056950	+	Fisuc_1672	Fisuc_1672	hypothetical protein (RefSeq)
Fisuc_1676	-1.374	5.54e-08	6861715	YP_003249753.1	261416070	248290	2059213	2062080	+	Fisuc_1676	Fisuc_1676	ferrous iron transport protein B (RefSeq)	COG370	P	Fe2+ transport system protein B	TIGR00231 small GTP-binding protein domain,TIGR00437 ferrous iron transport protein B [feoB]	Unknown function:General	GO:0001805,GO:0015180,GO:0005231,GO:0015547,GO:0009010,GO:0010521
Fisuc_1678	-1.369	0.00217	6861717	YP_003249755.1	261416072	248290	2062362	2063486	+	Fisuc_1678	Fisuc_1678	hypothetical protein (RefSeq)						GO:0006591,GO:0005123,GO:0015525
Fisuc_1685	-2.359	0.00484	6861724	YP_003249762.1	261416079	248290	2071440	2072045	+	Fisuc_1685	Fisuc_1685	hypothetical protein (RefSeq)				TIGR02185 conserved hypothetical integral membrane protein TIGR02185	Cell envelope:Other
Fisuc_1691	1.729	0.00233	6861730	YP_003249768.1	261416085	248290	2078835	2078392	-	Fisuc_1691	Fisuc_1691	hypothetical protein (RefSeq)
Fisuc_1714	1.159	0.00181	6861753	YP_003249789.1	261416106	248290	2100092	2099481	-	Fisuc_1714	Fisuc_1714	hypothetical protein (RefSeq)						GO:0007554,GO:0007489
Fisuc_1722	-1.315	0.00505	6861761	YP_003249797.1	261416114	248290	2109596	2108151	-	Fisuc_1722	Fisuc_1722	Site-specific DNA-methyltransferase (adenine-specific) (RefSeq)	COG286	V	Type I restriction-modification system methyltransferase subunit			GO:0003050,GO:0007572,GO:0006116,GO:0008745	2.1.1.72	Site-specific DNA-methyltransferase (adenine-specific).
Fisuc_1726	1.256	3.16e-05	6861765	YP_003249801.1	261416118	248290	2112630	2114033	+	Fisuc_1726	Fisuc_1726	ATPase (RefSeq)	COG1672	R	Predicted ATPase (AAA+ superfamily)
Fisuc_1728	-1.643	0.048	6861767	YP_003249803.1	261416120	248290	2114930	2116111	+	Fisuc_1728	Fisuc_1728	Lysophospholipase-like protein (RefSeq)	COG2267	I	Lysophospholipase
Fisuc_1732	-2.874	0.000136	6861771	YP_003249807.1	261416124	248290	2120519	2121721	+	Fisuc_1732	Fisuc_1732	hypothetical protein (RefSeq)
Fisuc_1736	-1.992	0.0222	6861775	YP_003249811.1	261416128	248290	2126520	2127230	+	Fisuc_1736	Fisuc_1736	TonB family protein (RefSeq)	COG810	M	Periplasmic protein TonB, links inner and outer membranes	TIGR01352 TonB family C-terminal domain	Transport and binding proteins:Cations and iron carrying compounds	GO:0022011,GO:0006607,GO:0008304,GO:0005157,GO:0015525,GO:0010461
Fisuc_1739	-1.81	0.0373	6861778	YP_003249814.1	261416131	248290	2128186	2130561	+	Fisuc_1739	Fisuc_1739	exporter of the RND superfamily protein-like protein (RefSeq)	COG1033	R	Predicted exporters of the RND superfamily			GO:0007560,GO:0015547
Fisuc_1740	-3.032	0.000167	6861779	YP_003249815.1	261416132	248290	2130571	2131344	+	Fisuc_1740	Fisuc_1740	hypothetical protein (RefSeq)
Fisuc_1751	-1.583	0.000197	6861790	YP_003249826.1	261416143	248290	2142052	2140898	-	Fisuc_1751	Fisuc_1751	glycoside hydrolase family 3 domain protein (RefSeq)	COG1472	G	Beta-glucosidase-related glycosidases			GO:0015744,GO:0005768	3.2.1.52	Beta-N-acetylhexosaminidase.
Fisuc_1752	-1.208	0.00163	6861791	YP_003249827.1	261416144	248290	2143203	2142070	-	Fisuc_1752	Fisuc_1752	peptidase U61 LD-carboxypeptidase A (RefSeq)	COG1619	V	Uncharacterized proteins, homologs of microcin C7 resistance protein MccF				3.4.17.13	Muramoyltetrapeptide carboxypeptidase.
Fisuc_1759	1.346	2.34e-13	6861798	YP_003249834.1	261416151	248290	2150522	2151418	+	Fisuc_1759	Fisuc_1759	hypothetical protein (RefSeq)				TIGR02145 Fibrobacter succinogenes major paralogous domain	Cell envelope:Other
Fisuc_1760	-1.314	7.73e-08	6861799	YP_003249835.1	261416152	248290	2151510	2152376	+	Fisuc_1760	Fisuc_1760	hypothetical protein, TIGR02147 (RefSeq)				TIGR02147 hypothetical protein, TIGR02147	Hypothetical proteins:Conserved
Fisuc_1762	-1.176	0.00733	6861801	YP_003249837.1	261416154	248290	2153674	2155947	+	Fisuc_1762	Fisuc_1762	glycoside hydrolase family 43 (RefSeq)						GO:0021969,GO:0005768,GO:0004394
Fisuc_1763	-1.868	0.00343	6861802	YP_003249838.1	261416155	248290	2156137	2158359	+	Fisuc_1763	Fisuc_1763	Carbohydrate binding family 6 (RefSeq)	COG3507	G	Beta-xylosidase			GO:0021969,GO:0005768,GO:0004394
Fisuc_1764	-1.721	0.0151	6861803	YP_003249839.1	261416156	248290	2158507	2160699	+	Fisuc_1764	Fisuc_1764	Carbohydrate binding family 6 (RefSeq)						GO:0021969,GO:0005768,GO:0004394
Fisuc_1765	-1.524	0.0416	6861804	YP_003249840.1	261416157	248290	2161404	2163479	+	Fisuc_1765	Fisuc_1765	Glucuronoarabinoxylan endo-1,4-beta-xylanase (RefSeq)	COG5520	M	O-Glycosyl hydrolase			GO:0006811,GO:0021969,GO:0035280,GO:0006458,GO:0005561,GO:0005768,GO:0004190	3.2.1.136	Glucuronoarabinoxylan endo-1,4-beta-xylanase.
Fisuc_1766	-1.504	0.0111	6861805	YP_003249841.1	261416158	248290	2163555	2165174	+	Fisuc_1766	Fisuc_1766	Carbohydrate binding family 6 (RefSeq)						GO:0021969
Fisuc_1767	-1.189	0.025	6861806	YP_003249842.1	261416159	248290	2165355	2167013	+	Fisuc_1767	Fisuc_1767	Carbohydrate binding family 6 (RefSeq)						GO:0021969
Fisuc_1768	-2.021	0.00182	6861807	YP_003249843.1	261416160	248290	2169014	2167512	-	Fisuc_1768	Fisuc_1768	Feruloyl esterase (RefSeq)	COG3509	Q	Poly(3-hydroxybutyrate) depolymerase			GO:0007628,GO:0006278,GO:0015196	3.1.1.73	Feruloyl esterase.
Fisuc_1769	-1.411	0.000118	6861808	YP_003249844.1	261416161	248290	2169344	2171680	+	Fisuc_1769	Fisuc_1769	Xylan 1,4-beta-xylosidase (RefSeq)	COG3507	G	Beta-xylosidase			GO:0021969,GO:0005768,GO:0004394	3.2.1.37	Xylan 1,4-beta-xylosidase.
Fisuc_1771	-2.473	0.00052	6861810	YP_003249846.1	261416163	248290	2172218	2173714	+	Fisuc_1771	Fisuc_1771	Carbohydrate-binding CenC domain protein (RefSeq)	COG3509	Q	Poly(3-hydroxybutyrate) depolymerase			GO:0015196
Fisuc_1773	-1.144	0.00722	6861812	YP_003249848.1	261416165	248290	2174579	2176471	+	Fisuc_1773	Fisuc_1773	Alpha-galactosidase (RefSeq)						GO:0021969,GO:0035280,GO:0005768,GO:0004394	3.2.1.22	Alpha-galactosidase.
Fisuc_1774	-1.564	0.0151	6861813	YP_003249849.1	261416166	248290	2176735	2179332	+	Fisuc_1774	Fisuc_1774	Carbohydrate binding family 6 (RefSeq)						GO:0021969
Fisuc_1775	-1.506	0.002	6861814	YP_003249850.1	261416167	248290	2179342	2181420	+	Fisuc_1775	Fisuc_1775	glycoside hydrolase family 43 (RefSeq)						GO:0021969,GO:0005768,GO:0004394
Fisuc_1781	1.005	0.0196	6861820	YP_003249856.1	261416173	248290	2186275	2185922	-	Fisuc_1781	Fisuc_1781	hypothetical protein (RefSeq)
Fisuc_1788	-1.761	1.47e-05	6861827	YP_003249863.1	261416180	248290	2196177	2199674	+	Fisuc_1788	Fisuc_1788	glycoside hydrolase family 2 TIM barrel (RefSeq)	COG3250	G	Beta-galactosidase/beta-glucuronidase			GO:0021969,GO:0035280,GO:0009075,GO:0005768,GO:0004406	3.2.1.23	Beta-galactosidase.
Fisuc_1789	-2.318	0.00177	6861828	YP_003249864.1	261416181	248290	2199901	2202900	+	Fisuc_1789	Fisuc_1789	Alpha-L-fucosidase (RefSeq)						GO:0021969,GO:0003714	3.2.1.51	Alpha-L-fucosidase.
Fisuc_1790	-2.225	5.17e-05	6861829	YP_003249865.1	261416182	248290	2203100	2204758	+	Fisuc_1790	Fisuc_1790	Carbohydrate binding family 6 (RefSeq)						GO:0021969,GO:0035280,GO:0005768,GO:0004394
Fisuc_1793	-1.851	0.00377	6861832	YP_003249868.1	261416185	248290	2207438	2209288	+	Fisuc_1793	Fisuc_1793	Carbohydrate binding family 6 (RefSeq)	COG3693	G	Beta-1,4-xylanase			GO:0021969,GO:0035280,GO:0005768,GO:0004394
Fisuc_1794	-1.892	0.0272	6861833	YP_003249869.1	261416186	248290	2209599	2211365	+	Fisuc_1794	Fisuc_1794	glycoside hydrolase family 10 (RefSeq)	COG3693	G	Beta-1,4-xylanase			GO:0021969,GO:0035280,GO:0005768,GO:0004394
Fisuc_1809	-1.951	1.12e-05	6861848			248290	2236993	2237523	+	Fisuc_1809	Fisuc_1809
Fisuc_1829	1.076	4.24e-09	6861868	YP_003249903.1	261416220	248290	2268554	2270791	+	Fisuc_1829	Fisuc_1829	cell divisionFtsK/SpoIIIE (RefSeq)						GO:0003050,GO:0006820,GO:0006830,GO:0015547,GO:0005230,GO:0016641,GO:0050186
Fisuc_1846	1.182	0.0108	6861885	YP_003249920.1	261416237	248290	2284532	2282616	-	Fisuc_1846	Fisuc_1846	M6 family metalloprotease domain protein (RefSeq)				TIGR03296 M6 family metalloprotease domain			3.4.24.-
Fisuc_1859	-1.39	0.00797	6861898	YP_003249933.1	261416250	248290	2295731	2297593	+	Fisuc_1859	Fisuc_1859	glycoside hydrolase family 9 (RefSeq)						GO:0005768,GO:0008538	3.2.1.4	Cellulase.
Fisuc_1870	1.156	0.027	6861909	YP_003249942.1	261416259	248290	2309225	2308800	-	Fisuc_1870	Fisuc_1870	GCN5-related N-acetyltransferase (RefSeq)						GO:0007554,GO:0007489
Fisuc_1878	-1.012	9.51e-06	6861918	YP_003249950.1	261416267	248290	2317324	2316776	-	Fisuc_1878	Fisuc_1878	Sporulation domain protein (RefSeq)
Fisuc_1909	1.025	0.0368	6861951	YP_003249981.1	261416298	248290	2353707	2354273	+	Fisuc_1909	Fisuc_1909	3-octaprenyl-4-hydroxybenzoate carboxy-lyase (RefSeq)	COG163	H	3-polyprenyl-4-hydroxybenzoate decarboxylase	TIGR00421 polyprenyl P-hydroxybenzoate and phenylacrylic acid decarboxylases	Unknown function:Enzymes of unknown specificity	GO:0016318	4.1.1.-
Fisuc_1930	-1.131	0.00532	6861974	YP_003250002.1	261416319	248290	2375224	2376069	+	Fisuc_1930	Fisuc_1930	hypothetical protein, TIGR02147 (RefSeq)				TIGR02147 hypothetical protein, TIGR02147	Hypothetical proteins:Conserved
Fisuc_1974	-2.196	0.000885	6862027	YP_003250045.1	261416362	248290	2425909	2424587	-	Fisuc_1974	Fisuc_1974	polysaccharide deacetylase (RefSeq)						GO:0005768,GO:0016286
Fisuc_1991	-1.442	0.0286	6862044	YP_003250061.1	261416378	248290	2452148	2449797	-	Fisuc_1991	Fisuc_1991	Pectate lyase-like protein (RefSeq)	COG3866	G	Pectate lyase
Fisuc_1993	-2.215	0.000223	6862046	YP_003250063.1	261416380	248290	2455116	2453365	-	Fisuc_1993	Fisuc_1993	Pectate lyase (RefSeq)							4.2.2.2	Pectate lyase.
Fisuc_1994	-2.517	8.3e-07	6862047	YP_003250064.1	261416381	248290	2457269	2455128	-	Fisuc_1994	Fisuc_1994	Carbohydrate binding family 6 (RefSeq)						GO:0021969,GO:0005768,GO:0004394
Fisuc_1995	-3.166	1.53e-07	6862048	YP_003250065.1	261416382	248290	2458912	2457293	-	Fisuc_1995	Fisuc_1995	hypothetical protein (RefSeq)	COG2755	E	Lysophospholipase L1 and related esterases			GO:0016262
Fisuc_1996	-2.476	1.27e-07	6862049	YP_003250066.1	261416383	248290	2460726	2458927	-	Fisuc_1996	Fisuc_1996	Arabinogalactan endo-1,4-beta-galactosidase (RefSeq)	COG3867	G	Arabinogalactan endo-1,4-beta-galactosidase			GO:0021969,GO:0035280,GO:0005768,GO:0015431	3.2.1.89	Arabinogalactan endo-1,4-beta-galactosidase.
Fisuc_1997	-2.059	0.000169	6862050	YP_003250067.1	261416384	248290	2462649	2460991	-	Fisuc_1997	Fisuc_1997	glycoside hydrolase family 43 (RefSeq)						GO:0005768,GO:0004394
Fisuc_1998	-2.167	0.000114	6862051	YP_003250068.1	261416385	248290	2464268	2462685	-	Fisuc_1998	Fisuc_1998	glycoside hydrolase family 43 (RefSeq)						GO:0005768,GO:0004394
Fisuc_1999	-2.246	1.67e-09	6862052	YP_003250069.1	261416386	248290	2466373	2464289	-	Fisuc_1999	Fisuc_1999	glycoside hydrolase family 43 (RefSeq)						GO:0021969,GO:0005768,GO:0004394
Fisuc_2016	-1.943	1.06e-12	6862069	YP_003250085.1	261416402	248290	2489448	2490176	+	Fisuc_2016	Fisuc_2016	3-oxoacyl-(acyl-carrier-protein) reductase (RefSeq)	COG1028	IQR	Dehydrogenases with different specificities (related to short-chain alcohol dehydrogenases)	TIGR01830 3-oxoacyl-[acyl-carrier-protein] reductase [fabG]	Fatty acid and phospholipid metabolism:Biosynthesis	GO:0006417,GO:0004164,GO:0050173	1.1.1.100	3-oxoacyl-[acyl-carrier-protein] reductase.
Fisuc_2017	1.124	6.4e-06	6862070	YP_003250086.1	261416403	248290	2490224	2490463	+	Fisuc_2017	Fisuc_2017	acyl carrier protein (RefSeq)	COG236	IQ	Acyl carrier protein	TIGR00517 acyl carrier protein [acpP]	Fatty acid and phospholipid metabolism:Biosynthesis	GO:0006417,GO:0046884,GO:0000026
Fisuc_2030	-1.313	0.00306	6862084	YP_003250099.1	261416416	248290	2508419	2509252	+	Fisuc_2030	Fisuc_2030	aldo/keto reductase (RefSeq)	COG656	R	Aldo/keto reductases, related to diketogulonate reductase			GO:0015956
Fisuc_2031	-2.189	6.39e-15	6862085	YP_003250100.1	261416417	248290	2511582	2509378	-	Fisuc_2031	Fisuc_2031	fibro-slime family protein (RefSeq)				TIGR02148 fibro-slime domain
Fisuc_2032	-2.714	8.69e-17	6862086	YP_003250101.1	261416418	248290	2512820	2511879	-	Fisuc_2032	Fisuc_2032	pyruvate carboxyltransferase (RefSeq)	COG119	E	Isopropylmalate/homocitrate/citramalate synthases			GO:0007554,GO:0003714	4.1.3.39	4-hydroxy-2-oxovalerate aldolase.
Fisuc_2048	1.107	8.86e-05	6862102	YP_003250117.1	261416434	248290	2534926	2533856	-	Fisuc_2048	Fisuc_2048	glycosyl transferase family 2 (RefSeq)	COG463	M	Glycosyltransferases involved in cell wall biogenesis
Fisuc_2051	1.244	1.89e-06	6862105	YP_003250120.1	261416437	248290	2537607	2536648	-	Fisuc_2051	Fisuc_2051	polysaccharide pyruvyl transferase (RefSeq)	COG5039	GM	Exopolysaccharide biosynthesis protein
Fisuc_2052	1.049	0.000166	6862106	YP_003250121.1	261416438	248290	2538713	2537604	-	Fisuc_2052	Fisuc_2052	Radical SAM domain protein (RefSeq)						GO:0003714,GO:0050423
Fisuc_2086	1.148	0.00637	6862141	YP_003250155.1	261416472	248290	2574815	2574498	-	Fisuc_2086	Fisuc_2086	killer suppression protein HigA, putative (RefSeq)	COG3549	R	Plasmid maintenance system killer protein
Fisuc_2114	-1.63	0.000665	6862169	YP_003250183.1	261416500	248290	2605289	2606035	+	Fisuc_2114	Fisuc_2114	hypothetical protein (RefSeq)						GO:0009013,GO:0015547
Fisuc_2117	-2.251	0.00741	6862175	YP_003250186.1	261416503	248290	2610314	2613475	+	Fisuc_2117	Fisuc_2117	Spore coat protein CotH (RefSeq)	COG5337	M	Spore coat assembly protein
Fisuc_2143	-1.208	6.54e-05	6862201	YP_003250212.1	261416529	248290	2643476	2645185	+	Fisuc_2143	Fisuc_2143	Na/Pi-cotransporter II-related protein (RefSeq)	COG1283	P	Na+/phosphate symporter	TIGR00704 Na/Pi-cotransporter II-related protein	Transport and binding proteins:Cations and iron carrying compounds	GO:0006599,GO:0014705,GO:0015525
Fisuc_2168	-1.789	1.79e-05	6862227	YP_003250236.1	261416553	248290	2677774	2678661	+	Fisuc_2168	Fisuc_2168	hypothetical protein, TIGR02147 (RefSeq)				TIGR02147 hypothetical protein, TIGR02147	Hypothetical proteins:Conserved
Fisuc_2196	1.569	9.53e-05	6862255	YP_003250264.1	261416581	248290	2709840	2710334	+	Fisuc_2196	Fisuc_2196	hypothetical protein (RefSeq)
Fisuc_2197	1.438	6.54e-05	6862256	YP_003250265.1	261416582	248290	2710386	2711051	+	Fisuc_2197	Fisuc_2197	hypothetical protein (RefSeq)
Fisuc_2230	-1.049	0.2	6862289	YP_003250298.1	261416615	248290	2747654	2745678	-	Fisuc_2230	Fisuc_2230	Carbohydrate binding family 11 (RefSeq)	COG2730	G	Endoglucanase			GO:0035280,GO:0005768,GO:0004394
Fisuc_2250	-1.054	5.39e-08	6862309	YP_003250318.1	261416635	248290	2772029	2769885	-	Fisuc_2250	Fisuc_2250	O-Glycosyl hydrolase-like protein (RefSeq)	COG5520	M	O-Glycosyl hydrolase			GO:0006458,GO:0006811,GO:0035280,GO:0005561,GO:0005768,GO:0004190
Fisuc_2334	-1.033	0.022	6862395	YP_003250402.1	261416719	248290	2874142	2872844	-	Fisuc_2334	Fisuc_2334	exodeoxyribonuclease VII, large subunit (RefSeq)	COG1570	L	Exonuclease VII, large subunit	TIGR00237 exodeoxyribonuclease VII, large subunit [xseA]	DNA metabolism:Degradation of DNA	GO:0006118,GO:0008580,GO:0009049	3.1.11.6	Exodeoxyribonuclease VII.
Fisuc_2348	-1.802	0.000458	6862409	YP_003250416.1	261416733	248290	2887844	2889454	+	Fisuc_2348	Fisuc_2348	Cip2 (RefSeq)
Fisuc_2362	-1.011	5.22e-05	6862423	YP_003250430.1	261416747	248290	2906207	2904387	-	Fisuc_2362	Fisuc_2362	glycoside hydrolase family 9 (RefSeq)						GO:0005768,GO:0004394
Fisuc_2365	-1.049	0.00689	6862426	YP_003250433.1	261416750	248290	2912979	2911840	-	Fisuc_2365	Fisuc_2365	queuine tRNA-ribosyltransferase (RefSeq)	COG343	J	Queuine/archaeosine tRNA-ribosyltransferase	TIGR00430 queuine tRNA-ribosyltransferase [tgt],TIGR00449 tRNA-guanine transglycosylases, various specificities	Protein synthesis:tRNA and rRNA base modification	GO:0050830,GO:0008349	2.4.2.29	tRNA-guanine transglycosylase.
Fisuc_2384	-1.056	0.00322	6862449	YP_003250452.1	261416769	248290	2947965	2946991	-	Fisuc_2384	Fisuc_2384	putative seryl-tRNA synthetase (serine--tRNA ligase) (SerRS) (RefSeq)	COG4864	S	Uncharacterized protein conserved in bacteria
Fisuc_2396	-1.497	0.041	6862461	YP_003250464.1	261416781	248290	2967503	2968969	+	Fisuc_2396	Fisuc_2396	Carbohydrate-binding CenC domain protein (RefSeq)	COG3509	Q	Poly(3-hydroxybutyrate) depolymerase			GO:0015196
Fisuc_2404	-1.249	0.00769	6862469	YP_003250472.1	261416789	248290	2975610	2974906	-	Fisuc_2404	Fisuc_2404	tRNA (guanine-N1)-methyltransferase (RefSeq)	COG336	J	tRNA-(guanine-N1)-methyltransferase	TIGR00088 tRNA (guanine-N1)-methyltransferase [trmD]	Protein synthesis:tRNA and rRNA base modification	GO:0003091,GO:0007438,GO:0008757	2.1.1.31	tRNA (guanine-N(1)-)-methyltransferase.
Fisuc_2420	-1.438	0.00948	6862485	YP_003250488.1	261416805	248290	2988821	2990215	+	Fisuc_2420	Fisuc_2420	alpha/beta hydrolase fold protein (RefSeq)	COG596	R	Predicted hydrolases or acyltransferases (alpha/beta hydrolase superfamily)
Fisuc_2446	1.09	6.73e-05	6862512	YP_003250514.1	261416831	248290	3021471	3020782	-	Fisuc_2446	Fisuc_2446	protein of unknown function DUF955 (RefSeq)
Fisuc_2476	-1.344	9.36e-07	6862542	YP_003250544.1	261416861	248290	3055337	3054372	-	Fisuc_2476	Fisuc_2476	ribonuclease BN (RefSeq)	COG1295	S	Predicted membrane protein			GO:0007155
Fisuc_2526	1.25	0.000153	6862592	YP_003250594.1	261416911	248290	3124708	3125283	+	Fisuc_2526	Fisuc_2526	maf protein (RefSeq)	COG424	D	Nucleotide-binding protein implicated in inhibition of septum formation	TIGR00172 septum formation protein Maf [maf]	Cellular processes:Cell division
Fisuc_2534	-1.426	7.41e-06	6862600	YP_003250602.1	261416919	248290	3132769	3134343	+	Fisuc_2534	Fisuc_2534	Carbohydrate binding family 6 (RefSeq)						GO:0021969
Fisuc_2542	-2.125	0.000793	6862608	YP_003250610.1	261416927	248290	3142632	3143126	+	Fisuc_2542	Fisuc_2542	competence protein ComEA helix-hairpin-helix repeat protein (RefSeq)	COG1555	L	DNA uptake protein and related DNA-binding proteins	TIGR00426 competence protein ComEA helix-hairpin-helix repeat region	Cellular processes:DNA transformation	GO:0042327,GO:0005360
Fisuc_2549	-1.138	0.0155	6862615	YP_003250617.1	261416934	248290	3148051	3148512	+	Fisuc_2549	Fisuc_2549	hypothetical protein (RefSeq)
Fisuc_2555	-1.703	1.75e-14	6862621	YP_003250622.1	261416939	248290	3155819	3156298	+	Fisuc_2555	Fisuc_2555	hypothetical protein (RefSeq)
Fisuc_2558	1.191	3.24e-05	6862624	YP_003250625.1	261416942	248290	3158652	3158915	+	Fisuc_2558	Fisuc_2558	Chorismate mutase (RefSeq)	COG1605	E	Chorismate mutase			GO:0003980,GO:0008811
Fisuc_2573	-1.056	0.0441	6862639	YP_003250640.1	261416957	248290	3174353	3175132	+	Fisuc_2573	Fisuc_2573	hypothetical protein (RefSeq)
Fisuc_2580	-1.581	0.00245	6862646	YP_003250647.1	261416964	248290	3190361	3192718	+	Fisuc_2580	Fisuc_2580	hypothetical protein (RefSeq)
Fisuc_2606	1.007	0.00164	6862672	YP_003250672.1	261416989	248290	3236487	3238484	+	Fisuc_2606	Fisuc_2606	hypothetical protein (RefSeq)
Fisuc_2691	1.455	6.52e-07	6862758	YP_003250756.1	261417073	248290	3329684	3329079	-	Fisuc_2691	Fisuc_2691	hypothetical protein (RefSeq)				TIGR02646 TIGR02646 family protein	Hypothetical proteins:Conserved
Fisuc_2692	1.05	1.23e-06	6862759	YP_003250757.1	261417074	248290	3330964	3329681	-	Fisuc_2692	Fisuc_2692	SMC domain protein (RefSeq)	COG3950	R	Predicted ATP-binding protein involved in virulence			GO:0006069,GO:0005230,GO:0016641,GO:0005487
Fisuc_2708	1.29	5.66e-05	6862775	YP_003250773.1	261417090	248290	3346761	3346222	-	Fisuc_2708	Fisuc_2708	Mug G:T/U mismatch-specific DNA glycosylase (RefSeq)	COG3663	L	G:T/U mismatch-specific DNA glycosylase
Fisuc_2712	-1.532	0.0187	6862780	YP_003250777.1	261417094	248290	3351337	3350708	-	Fisuc_2712	Fisuc_2712	proteophosphoglycan ppg4 (RefSeq)
Fisuc_2713	-1.591	2.28e-05	6862781	YP_003250778.1	261417095	248290	3351931	3351362	-	Fisuc_2713	Fisuc_2713	hypothetical protein (RefSeq)
Fisuc_2715	-1.154	3.19e-05	6862783	YP_003250780.1	261417097	248290	3354405	3352687	-	Fisuc_2715	Fisuc_2715	acetolactate synthase, large subunit, biosynthetic type (RefSeq)	COG28	EH	Thiamine pyrophosphate-requiring enzymes [acetolactate synthase, pyruvate dehydrogenase (cytochrome), glyoxylate carboligase, phosphonopyruvate decarboxylase]	TIGR00118 acetolactate synthase, large subunit, biosynthetic type [ilvB]	Amino acid biosynthesis:Pyruvate family	GO:0048485,GO:0030579,GO:0003855,GO:0008820,GO:0015188	2.2.1.6	Acetolactate synthase.
Fisuc_2725	1	9.08e-05	6862793	YP_003250790.1	261417107	248290	3366034	3367071	+	Fisuc_2725	Fisuc_2725	hypothetical protein (RefSeq)
Fisuc_2760	-1.103	0.00156	6862828	YP_003250825.1	261417142	248290	3410135	3409086	-	Fisuc_2760	Fisuc_2760	serine/threonine protein kinase (RefSeq)	COG515	RTKL	Serine/threonine protein kinase			GO:0006242,GO:0005230,GO:0004512
Fisuc_2763	-1.075	0.000191	6862832	YP_003250828.1	261417145	248290	3415308	3414256	-	Fisuc_2763	Fisuc_2763	hypothetical protein (RefSeq)
Fisuc_2767	-1.094	0.00148	6862836	YP_003250832.1	261417149	248290	3418767	3417949	-	Fisuc_2767	Fisuc_2767	ADP-ribosylation/Crystallin J1 (RefSeq)	COG1397	O	ADP-ribosylglycohydrolase				3.2.-.-
Fisuc_2785	-1.046	0.0298	6862854	YP_003250850.1	261417167	248290	3436024	3435470	-	Fisuc_2785	Fisuc_2785	hypothetical protein (RefSeq)						GO:0007554,GO:0003714
Fisuc_2792	-1.648	0.0156	6862863	YP_003250857.1	261417174	248290	3442607	3442416	-	Fisuc_2792	Fisuc_2792	hypothetical protein (RefSeq)
Fisuc_2803	-1.516	9.25e-13	6862875	YP_003250868.1	261417185	248290	3461247	3459706	-	Fisuc_2803	Fisuc_2803	carboxyl transferase (RefSeq)	COG4799	I	Acetyl-CoA carboxylase, carboxyltransferase component (subunits alpha and beta)			GO:0004498	6.4.1.3	Propionyl-CoA carboxylase.
Fisuc_2804	-1.246	1.67e-08	6862876	YP_003250869.1	261417186	248290	3462117	3461269	-	Fisuc_2804	Fisuc_2804	malonyl CoA-acyl carrier protein transacylase (RefSeq)	COG331	I	(acyl-carrier-protein) S-malonyltransferase	TIGR00128 malonyl CoA-acyl carrier protein transacylase [fabD]	Fatty acid and phospholipid metabolism:Biosynthesis	GO:0006417,GO:0004162	2.3.1.39	[Acyl-carrier-protein] S-malonyltransferase.
Fisuc_2806	-1.171	0.000781	6862878	YP_003250871.1	261417188	248290	3462642	3465035	+	Fisuc_2806	Fisuc_2806	Beta-ketoacyl synthase (RefSeq)	COG304	IQ	3-oxoacyl-(acyl-carrier-protein) synthase			GO:0003714,GO:0008795	2.3.1.179	Beta-ketoacyl-acyl-carrier-protein synthase II.
Fisuc_2811	-1.325	1.26e-09	6862883	YP_003250876.1	261417193	248290	3468192	3469541	+	Fisuc_2811	Fisuc_2811	Glu/Leu/Phe/Val dehydrogenase (RefSeq)	COG334	E	Glutamate dehydrogenase/leucine dehydrogenase			GO:0006289,GO:0004196	1.4.1.4	Glutamate dehydrogenase (NADP(+)).
Fisuc_2831	-1.709	0.00468	6862904	YP_003250896.1	261417213	248290	3493951	3495591	+	Fisuc_2831	Fisuc_2831	thiamine pyrophosphate protein TPP binding domain protein (RefSeq)	COG28	EH	Thiamine pyrophosphate-requiring enzymes [acetolactate synthase, pyruvate dehydrogenase (cytochrome), glyoxylate carboligase, phosphonopyruvate decarboxylase]			GO:0030579,GO:0003855,GO:0015188	2.2.1.6	Acetolactate synthase.
Fisuc_2839	1.675	0.00136	6862912	YP_003250904.1	261417221	248290	3503044	3503676	+	Fisuc_2839	Fisuc_2839	V-type ATPase, D subunit (RefSeq)	COG1394	C	Archaeal/vacuolar-type H+-ATPase subunit D	TIGR00309 V-type ATPase, D subunit	Transport and binding proteins:Cations and iron carrying compounds	GO:0045733,GO:0045759,GO:0043073,GO:0003813,GO:0015491	3.6.3.14	H(+)-transporting two-sector ATPase.
Fisuc_2849	1.108	0.000143	6862922	YP_003250913.1	261417230	248290	3513811	3512708	-	Fisuc_2849	Fisuc_2849	lipoprotein (RefSeq)				TIGR02167 bacterial surface protein 26-residue repeat,TIGR02167 bacterial surface protein 26-residue repeat
Fisuc_2850	2.014	1.26e-09	6862923	YP_003250914.1	261417231	248290	3514459	3513815	-	Fisuc_2850	Fisuc_2850	hypothetical protein (RefSeq)
Fisuc_2851	1.207	2.35e-05	6862924	YP_003250915.1	261417232	248290	3516437	3514494	-	Fisuc_2851	Fisuc_2851	lipoprotein (RefSeq)				TIGR02167 bacterial surface protein 26-residue repeat,TIGR02167 bacterial surface protein 26-residue repeat,TIGR02167 bacterial surface protein 26-residue repeat,TIGR02167 bacterial surface protein 26-residue repeat,TIGR02167 bacterial surface protein 26-residue repeat,TIGR02167 bacterial surface protein 26-residue repeat,TIGR02167 bacterial surface protein 26-residue repeat,TIGR02167 bacterial s…
Fisuc_2860	-1.276	0.000123	6862933	YP_003250924.1	261417241	248290	3529267	3528539	-	Fisuc_2860	Fisuc_2860	TatD-related deoxyribonuclease (RefSeq)	COG84	L	Mg-dependent DNase				3.1.21.-
Fisuc_2876	-2.209	4.02e-08	6862949	YP_003250940.1	261417257	248290	3547924	3545369	-	Fisuc_2876	Fisuc_2876	Cellulase (RefSeq)						GO:0005768,GO:0008538	3.2.1.4	Cellulase.
Fisuc_2883	1.267	0.00738	6862956	YP_003250946.1	261417263	248290	3557416	3556721	-	Fisuc_2883	Fisuc_2883	hypothetical protein (RefSeq)
Fisuc_2899	-1.028	0.00212	6862973	YP_003250962.1	261417279	248290	3577078	3577674	+	Fisuc_2899	Fisuc_2899	transcriptional regulator, PadR-like family (RefSeq)	COG1695	K	Predicted transcriptional regulators
Fisuc_2909	1.819	2.15e-13	6862983	YP_003250972.1	261417289	248290	3589883	3590527	+	Fisuc_2909	Fisuc_2909	thiamine biosynthesis protein ThiF (RefSeq)				TIGR02354 thiamine biosynthesis protein ThiF [thiF]	Biosynthesis of cofactors, prosthetic groups, and carriers:Thiamine	GO:0003714	2.7.7.-
Fisuc_2937	-1.796	0.000409	6863011	YP_003250999.1	261417316	248290	3621537	3622667	+	Fisuc_2937	Fisuc_2937	carbamoyl-phosphate synthase, small subunit (RefSeq)	COG505	EF	Carbamoylphosphate synthase small subunit	TIGR01368 carbamoyl-phosphate synthase, small subunit [carA]	Purines, pyrimidines, nucleosides, and nucleotides:Pyrimidine ribonucleotide biosynthesis	GO:0006311,GO:0005230,GO:0008795,GO:0003962	6.3.5.5	Carbamoyl-phosphate synthase (glutamine-hydrolyzing).
Fisuc_2938	-1.572	0.002	6863012	YP_003251000.1	261417317	248290	3622660	3625923	+	Fisuc_2938	Fisuc_2938	carbamoyl-phosphate synthase, large subunit (RefSeq)	COG458	EF	Carbamoylphosphate synthase large subunit (split gene in MJ)	TIGR01369 carbamoyl-phosphate synthase, large subunit [carB]	Purines, pyrimidines, nucleosides, and nucleotides:Pyrimidine ribonucleotide biosynthesis	GO:0019426,GO:0006295,GO:0005230,GO:0003962,GO:0005533	6.3.5.5	Carbamoyl-phosphate synthase (glutamine-hydrolyzing).
Fisuc_2943	-1.663	0.000952	6863017	YP_003251005.1	261417322	248290	3631672	3630176	-	Fisuc_2943	Fisuc_2943	Glucuronoarabinoxylan endo-1,4-beta-xylanase (RefSeq)	COG5520	M	O-Glycosyl hydrolase			GO:0006458,GO:0006811,GO:0035280,GO:0005561,GO:0005768,GO:0004190	3.2.1.136	Glucuronoarabinoxylan endo-1,4-beta-xylanase.
Fisuc_2945	-1.511	3.1e-06	6863019	YP_003251007.1	261417324	248290	3634578	3636152	+	Fisuc_2945	Fisuc_2945	hypothetical protein (RefSeq)
Fisuc_2957	1.262	5.03e-06	6863031	YP_003251019.1	261417336	248290	3648723	3650036	+	Fisuc_2957	Fisuc_2957	diguanylate cyclase (RefSeq)	COG2199	T	FOG: GGDEF domain	TIGR00254 diguanylate cyclase (GGDEF) domain	Signal transduction:Other
Fisuc_2973	-1.452	5.25e-06	6863047	YP_003251035.1	261417352	248290	3666556	3665449	-	Fisuc_2973	Fisuc_2973	hypothetical protein (RefSeq)	COG1186	J	Protein chain release factor B	TIGR00020 peptide chain release factor 2 [prfB]	Protein synthesis:Translation factors	GO:0015671,GO:0006199,GO:0005533
Fisuc_2974	-1.519	5.08e-08	6863048	YP_003251036.1	261417353	248290	3667670	3666663	-	Fisuc_2974	Fisuc_2974	PpiC-type peptidyl-prolyl cis-trans isomerase (RefSeq)						GO:0016340
Fisuc_2982	-1.552	1.2e-11	6863056	YP_003251044.1	261417361	248290	3676076	3675084	-	Fisuc_2982	Fisuc_2982	hypothetical protein (RefSeq)
Fisuc_2992	-1.798	0.00948	6863066	YP_003251054.1	261417371	248290	3689621	3687972	-	Fisuc_2992	Fisuc_2992	glycoside hydrolase family 10 (RefSeq)	COG3693	G	Beta-1,4-xylanase			GO:0035280,GO:0005768,GO:0004394
Fisuc_3001	1.112	0.0145	6863075	YP_003251063.1	261417380	248290	3700123	3699653	-	Fisuc_3001	Fisuc_3001	hypothetical protein (RefSeq)	COG4706	I	Predicted 3-hydroxylacyl-(acyl carrier protein) dehydratase
Fisuc_3030	-1.12	0.000494	6863104	YP_003251092.1	261417409	248290	3727985	3728755	+	Fisuc_3030	Fisuc_3030	hypothetical protein (RefSeq)						GO:0005768,GO:0003714
Fisuc_3043	-1.856	8.33e-06	6863117	YP_003251105.1	261417422	248290	3745479	3744331	-	Fisuc_3043	Fisuc_3043	queuine tRNA-ribosyltransferase (RefSeq)	COG343	J	Queuine/archaeosine tRNA-ribosyltransferase	TIGR00430 queuine tRNA-ribosyltransferase [tgt],TIGR00449 tRNA-guanine transglycosylases, various specificities	Protein synthesis:tRNA and rRNA base modification	GO:0050830,GO:0008349	2.4.2.29	tRNA-guanine transglycosylase.
Fisuc_3064	1.606	8.41e-05	6863138	YP_003251126.1	261417443	248290	3771934	3770363	-	Fisuc_3064	Fisuc_3064	hypothetical protein (RefSeq)
Fisuc_3081	-2.093	6.67e-09	6863155	YP_003251143.1	261417460	248290	3791810	3790383	-	Fisuc_3081	Fisuc_3081	Cellulase (RefSeq)	COG2730	G	Endoglucanase			GO:0035280,GO:0005768,GO:0004394	3.2.1.4	Cellulase.
Fisuc_3099	1.022	2.91e-05	6863173	YP_003251161.1	261417478	248290	3812866	3812351	-	Fisuc_3099	Fisuc_3099	hexapaptide repeat-containing transferase (RefSeq)	COG663	R	Carbonic anhydrases/acetyltransferases, isoleucine patch superfamily			GO:0016211

## Sheet: pH5.65 DE gene list
Locus_Tag	log2Fold Change_pH5.65	AdjustedPvalue_pH5.65	COG of pH5.65_DE_gene_list	Catergory_Code	locusId	accession	GI	scaffoldId	start	stop	strand	sysName	name	desc	COG of VIMSS_annotation	COGFun	COGDesc	TIGRFam	TIGRRoles	GO	EC	ECDesc
Fisuc_1806	7.389	3.939e-35			6861845	YP_003249881.1	261416198	248290	2234994	2235179	+	Fisuc_1806	Fisuc_1806	hypothetical protein (RefSeq)
Fisuc_2781	6.372	8.836e-47			6862850	YP_003250846.1	261417163	248290	3433530	3433820	+	Fisuc_2781	Fisuc_2781	hypothetical protein (RefSeq)
Fisuc_1666	6.317	1.716e-79			6861705	YP_003249743.1	261416060	248290	2046338	2047246	+	Fisuc_1666	Fisuc_1666	hypothetical protein (RefSeq)
Fisuc_1667	5.763	4.087e-140			6861706	YP_003249744.1	261416061	248290	2047233	2050877	+	Fisuc_1667	Fisuc_1667	hypothetical protein (RefSeq)
Fisuc_1278	5.706	1.579e-18	COG0267	J	6861306	YP_003249360.1	261415677	248290	1579789	1579637	-	Fisuc_1278	Fisuc_1278	ribosomal protein L33 (RefSeq)	COG267	J	Ribosomal protein L33	TIGR01023 ribosomal protein L33 [rpmG]	Protein synthesis:Ribosomal proteins: synthesis and modification	GO:0003070,GO:0006145,GO:0003102,GO:0006196,GO:0008021,GO:0005632,GO:0005372
Fisuc_1964	5.698	2.933e-26			6862017	YP_003250035.1	261416352	248290	2416398	2416625	+	Fisuc_1964	Fisuc_1964	hypothetical protein (RefSeq)
Fisuc_1747	5.634	3.237e-18	COG0230	J	6861786	YP_003249822.1	261416139	248290	2138103	2138258	+	Fisuc_1747	Fisuc_1747	ribosomal protein L34 (RefSeq)				TIGR01030 ribosomal protein L34 [rpmH]	Protein synthesis:Ribosomal proteins: synthesis and modification	GO:0003102,GO:0006196,GO:0005632
Fisuc_1664	5.598	3.633e-29			6861703	YP_003249741.1	261416058	248290	2043146	2044072	+	Fisuc_1664	Fisuc_1664	hypothetical protein (RefSeq)
Fisuc_1669	5.593	4.955e-104	COG1061	K, L	6861708	YP_003249746.1	261416063	248290	2052043	2054274	+	Fisuc_1669	Fisuc_1669	type III restriction protein res subunit (RefSeq)	COG1061	KL	DNA or RNA helicases of superfamily II			GO:0003050,GO:0007554,GO:0016262,GO:0004231,GO:0005230
Fisuc_1400	5.48	5.254e-17	COG0257	J	6861432	YP_003249480.1	261415797	248290	1725988	1725872	-	Fisuc_1400	Fisuc_1400	ribosomal protein L36 (RefSeq)				TIGR01022 ribosomal protein L36 [rpmJ]	Protein synthesis:Ribosomal proteins: synthesis and modification	GO:0003102,GO:0006196,GO:0005632
Fisuc_1333	5.464	3.798e-17			6861364	YP_003249414.1	261415731	248290	1653619	1653768	+	Fisuc_1333	Fisuc_1333	hypothetical protein (RefSeq)
Fisuc_3044	5.383	1.779e-16			6863118	YP_003251106.1	261417423	248290	3745639	3745469	-	Fisuc_3044	Fisuc_3044	hypothetical protein (RefSeq)
Fisuc_2166	5.35	2.721e-18			6862225	YP_003250234.1	261416551	248290	2676223	2676408	+	Fisuc_2166	Fisuc_2166	hypothetical protein (RefSeq)
Fisuc_1671	5.14	1.093e-107	COG0419	L	6861710	YP_003249748.1	261416065	248290	2054416	2056410	+	Fisuc_1671	Fisuc_1671	hypothetical protein (RefSeq)						GO:0000148,GO:0016641
Fisuc_1665	5.091	1.698e-96	COG0175; COG2221	E, H; P	6861704	YP_003249742.1	261416059	248290	2044598	2046337	+	Fisuc_1665	Fisuc_1665	phosphoadenosine phosphosulfate reductase (RefSeq)	COG175	EH	3'-phosphoadenosine 5'-phosphosulfate sulfotransferase (PAPS reductase)/FAD synthetase and related enzymes			GO:0009167,GO:0003827,GO:0016211,GO:0004444,GO:0005230	1.8.4.8	Phosphoadenylyl-sulfate reductase (thioredoxin).
Fisuc_2448	5.042	2.288e-37	COG1002	V	6862514	YP_003250516.1	261416833	248290	3022464	3025112	+	Fisuc_2448	Fisuc_2448	putative type II restriction enzyme (methylase subunit) (RefSeq)	COG1002	V	Type II restriction enzyme, methylase subunits			GO:0003050,GO:0006116,GO:0007572
Fisuc_0335	4.919	4.837e-36	COG1476	K	6860348	YP_003248429.1	261414746	248290	380611	380976	+	Fisuc_0335	Fisuc_0335	transcriptional regulator, XRE family (RefSeq)						GO:0042327
Fisuc_2989	4.799	7.692e-14			6863063	YP_003251051.1	261417368	248290	3685336	3685121	-	Fisuc_2989	Fisuc_2989	hypothetical protein (RefSeq)
Fisuc_1065	4.719	3.293e-12			6861091	YP_003249152.1	261415469	248290	1319068	1318931	-	Fisuc_1065	Fisuc_1065	hypothetical protein (RefSeq)
Fisuc_0385	4.707	1.173e-15	COG2088	D	6860398	YP_003248479.1	261414796	248290	433179	432889	-	Fisuc_0385	Fisuc_0385	Uncharacterized protein involved in the regulation of septum location-like protein (RefSeq)	COG2088	M	Uncharacterized protein, involved in the regulation of septum location			GO:0022897
Fisuc_2592	4.681	3.907e-48			6862658	YP_003250659.1	261416976	248290	3210075	3209521	-	Fisuc_2592	Fisuc_2592	hypothetical protein (RefSeq)
Fisuc_1668	4.579	1.525e-40	COG0520	E	6861707	YP_003249745.1	261416062	248290	2050877	2052031	+	Fisuc_1668	Fisuc_1668	cysteine desulfurase family protein (RefSeq)	COG520	E	Selenocysteine lyase	TIGR01977 cysteine desulfurase family protein	Unknown function:Enzymes of unknown specificity	GO:0007554,GO:0021897,GO:0008227	2.8.1.7	Cysteine desulfurase.
Fisuc_2449	4.467	2.416e-26	COG1061	K, L	6862515	YP_003250517.1	261416834	248290	3025118	3027055	+	Fisuc_2449	Fisuc_2449	DEAD-like helicase (RefSeq)	COG1061	KL	DNA or RNA helicases of superfamily II			GO:0003049,GO:0004231,GO:0005230
Fisuc_1691	4.27	4.63e-23			6861730	YP_003249768.1	261416085	248290	2078835	2078392	-	Fisuc_1691	Fisuc_1691	hypothetical protein (RefSeq)
Fisuc_2450	4.163	4.333e-15			6862516	YP_003250518.1	261416835	248290	3027036	3028232	+	Fisuc_2450	Fisuc_2450	Putative helicase A859L (RefSeq)
Fisuc_2972	4.066	6.913e-09			6863046	YP_003251034.1	261417351	248290	3665129	3665299	+	Fisuc_2972	Fisuc_2972	hypothetical protein (RefSeq)
Fisuc_0955	4.063	1.16e-26			6860981	YP_003249043.1	261415360	248290	1182891	1183112	+	Fisuc_0955	Fisuc_0955	hypothetical protein (RefSeq)
Fisuc_1466	4.018	7.593e-09			6861499	YP_003249545.1	261415862	248290	1779298	1779089	-	Fisuc_1466	Fisuc_1466	hypothetical protein (RefSeq)
Fisuc_0034	3.993	1.751e-09			6860043	YP_003248131.1	261414448	248290	36027	35809	-	Fisuc_0034	Fisuc_0034	hypothetical protein (RefSeq)
Fisuc_2161	3.989	1.755e-08			6862220			248290	2673206	2673325	+	Fisuc_2161	Fisuc_2161
Fisuc_2415	3.972	4.869e-32			6862480	YP_003250483.1	261416800	248290	2983271	2983465	+	Fisuc_2415	Fisuc_2415	hypothetical protein (RefSeq)
Fisuc_0384	3.898	1.645e-50	COG0606	O	6860397	YP_003248478.1	261414795	248290	432876	431347	-	Fisuc_0384	Fisuc_0384	Mg chelatase, subunit ChlI (RefSeq)	COG606	O	Predicted ATPase with chaperone activity	TIGR00368 Mg chelatase-like protein	Unknown function:General	GO:0003050,GO:0019836,GO:0006078,GO:0016337,GO:0007502,GO:0005230,GO:0015500
Fisuc_1670	3.85	8.14e-08			6861709	YP_003249747.1	261416064	248290	2054267	2054434	+	Fisuc_1670	Fisuc_1670	hypothetical protein (RefSeq)
Fisuc_1890	3.834	1.221e-14			6861930	YP_003249962.1	261416279	248290	2328754	2328954	+	Fisuc_1890	Fisuc_1890	hypothetical protein (RefSeq)
Fisuc_2217	3.821	8.526e-08			6862276	YP_003250285.1	261416602	248290	2731911	2732111	+	Fisuc_2217	Fisuc_2217	Exonuclease VII small subunit (RefSeq)						GO:0006118,GO:0009049,GO:0008580	3.1.11.6	Exodeoxyribonuclease VII.
Fisuc_1427	3.819	1.806e-40			6861459	YP_003249507.1	261415824	248290	1741939	1742280	+	Fisuc_1427	Fisuc_1427	helix-turn-helix domain protein (RefSeq)						GO:0042327
Fisuc_1672	3.813	6.862e-25			6861711	YP_003249749.1	261416066	248290	2056423	2056950	+	Fisuc_1672	Fisuc_1672	hypothetical protein (RefSeq)
Fisuc_1673	3.736	4.337e-52	COG0568	K	6861712	YP_003249750.1	261416067	248290	2056950	2058080	+	Fisuc_1673	Fisuc_1673	putative RNA polymerase, sigma 70 family subunit (RefSeq)	COG568	K	DNA-directed RNA polymerase, sigma subunit (sigma70/sigma32)	TIGR02937 RNA polymerase sigma factor, sigma-70 family		GO:0003070,GO:0006144,GO:0006145,GO:0016512
Fisuc_2631	3.724	2.688e-07			6862698	YP_003250696.1	261417013	248290	3267908	3268096	+	Fisuc_2631	Fisuc_2631	hypothetical protein (RefSeq)
Fisuc_2501	3.662	1.994e-52	COG1061; COG3587	K, L; V	6862567	YP_003250569.1	261416886	248290	3092681	3095293	+	Fisuc_2501	Fisuc_2501	type III restriction protein res subunit (RefSeq)						GO:0003050,GO:0005230,GO:0016262
Fisuc_1837	3.631	4.147e-23			6861876	YP_003249911.1	261416228	248290	2276457	2276215	-	Fisuc_1837	Fisuc_1837	hypothetical protein (RefSeq)
Fisuc_1380	3.606	4.01e-07	COG1476	K	6861411	YP_003249460.1	261415777	248290	1704793	1704572	-	Fisuc_1380	Fisuc_1380	transcriptional regulator, XRE family (RefSeq)	COG1476	K	Predicted transcriptional regulators			GO:0042327
Fisuc_2699	3.585	8.003e-07			6862766	YP_003250764.1	261417081	248290	3336670	3336843	+	Fisuc_2699	Fisuc_2699	hypothetical protein (RefSeq)
Fisuc_1129	3.535	7.426e-07			6861155	YP_003249215.1	261415532	248290	1393117	1392869	-	Fisuc_1129	Fisuc_1129	hypothetical protein (RefSeq)
Fisuc_2526	3.439	1.888e-42	COG0424	Q	6862592	YP_003250594.1	261416911	248290	3124708	3125283	+	Fisuc_2526	Fisuc_2526	maf protein (RefSeq)	COG424	D	Nucleotide-binding protein implicated in inhibition of septum formation	TIGR00172 septum formation protein Maf [maf]	Cellular processes:Cell division
Fisuc_1785	3.394	3.591e-06			6861824	YP_003249860.1	261416177	248290	2194786	2194980	+	Fisuc_1785	Fisuc_1785	hypothetical protein (RefSeq)
Fisuc_1355	3.393	5.956e-24			6861386	YP_003249435.1	261415752	248290	1677097	1677684	+	Fisuc_1355	Fisuc_1355	hypothetical protein (RefSeq)
Fisuc_0782	3.388	3.593e-40	COG0640	K	6860807	YP_003248874.1	261415191	248290	951452	951132	-	Fisuc_0782	Fisuc_0782	transcriptional regulator, ArsR family (RefSeq)	COG640	K	Predicted transcriptional regulators			GO:0003070,GO:0006145,GO:0005360
Fisuc_0160	3.324	8.627e-13	COG1280	E	6860171	YP_003248256.1	261414573	248290	185445	185948	+	Fisuc_0160	Fisuc_0160	hypothetical protein (RefSeq)	COG1280	E	Putative threonine efflux protein			GO:0006644,GO:0015525
Fisuc_0306	3.32	1.891e-13			6860319	YP_003248400.1	261414717	248290	349863	350075	+	Fisuc_0306	Fisuc_0306	hypothetical protein (RefSeq)
Fisuc_2024	3.296	6.819e-19			6862077	YP_003250093.1	261416410	248290	2502335	2503378	+	Fisuc_2024	Fisuc_2024	hypothetical protein (RefSeq)
Fisuc_1404	3.281	2.045e-10	COG1841	J	6861436	YP_003249484.1	261415801	248290	1728216	1728037	-	Fisuc_1404	Fisuc_1404	ribosomal protein L30 (RefSeq)	COG1841	J	Ribosomal protein L30/L7E	TIGR01308 ribosomal protein L30 [rpmD]	Protein synthesis:Ribosomal proteins: synthesis and modification	GO:0003102,GO:0006196,GO:0015439
Fisuc_2203	3.205	7.271e-19	COG1141	C	6862262	YP_003250271.1	261416588	248290	2717483	2717286	-	Fisuc_2203	Fisuc_2203	hypothetical protein (RefSeq)
Fisuc_2634	3.2	1.111e-05			6862701	YP_003250699.1	261417016	248290	3268794	3269117	+	Fisuc_2634	Fisuc_2634	hypothetical protein (RefSeq)
Fisuc_0159	3.196	2.931e-28	COG0502	H	6860170	YP_003248255.1	261414572	248290	184343	185332	+	Fisuc_0159	Fisuc_0159	Biotin synthase (RefSeq)	COG502	H	Biotin synthase and related enzymes			GO:0003950,GO:0008837,GO:0050423	2.8.1.6	Biotin synthase.
Fisuc_2792	3.113	3.912e-18			6862863	YP_003250857.1	261417174	248290	3442607	3442416	-	Fisuc_2792	Fisuc_2792	hypothetical protein (RefSeq)
Fisuc_1132	3.109	2.546e-06			6861158	YP_003249218.1	261415535	248290	1394650	1394462	-	Fisuc_1132	Fisuc_1132	hypothetical protein (RefSeq)
Fisuc_1941	3.105	3.14e-41	COG0227	J	6861993	YP_003250013.1	261416330	248290	2396065	2396286	+	Fisuc_1941	Fisuc_1941	ribosomal protein L28 (RefSeq)	COG227	J	Ribosomal protein L28	TIGR00009 ribosomal protein L28 [rpmB]	Protein synthesis:Ribosomal proteins: synthesis and modification	GO:0003102,GO:0006196,GO:0005632
Fisuc_0834	3.098	3.366e-05			6860860	YP_003248925.1	261415242	248290	1033931	1033794	-	Fisuc_0834	Fisuc_0834	hypothetical protein (RefSeq)
Fisuc_0901	3.097	1.916e-31			6860927	YP_003248990.1	261415307	248290	1129522	1128614	-	Fisuc_0901	Fisuc_0901	hypothetical protein (RefSeq)
Fisuc_1277	3.091	7.559e-36	COG0690	U	6861304	YP_003249359.1	261415676	248290	1579532	1579344	-	Fisuc_1277	Fisuc_1277	preprotein translocase, SecE subunit (RefSeq)	COG690	U	Preprotein translocase subunit SecE	TIGR00964 preprotein translocase, SecE subunit [secE]	Protein fate:Protein and peptide secretion and trafficking	GO:0006386,GO:0014880,GO:0009036,GO:0015547
Fisuc_1060	3.08	3.63e-05			6861086	YP_003249147.1	261415464	248290	1312998	1312804	-	Fisuc_1060	Fisuc_1060	hypothetical protein (RefSeq)
Fisuc_1957	3.047	4.559e-05			6862010	YP_003250029.1	261416346	248290	2411156	2411377	+	Fisuc_1957	Fisuc_1957	hypothetical protein (RefSeq)
Fisuc_1715	3.038	4.776e-05			6861754	YP_003249790.1	261416107	248290	2100250	2100095	-	Fisuc_1715	Fisuc_1715	hypothetical protein (RefSeq)
Fisuc_2936	3.035	6.261e-06			6863010	YP_003250998.1	261417315	248290	3621351	3621533	+	Fisuc_2936	Fisuc_2936	hypothetical protein (RefSeq)
Fisuc_1401	3.025	4.891e-12	COG0361	J	6861433	YP_003249481.1	261415798	248290	1726234	1726016	-	Fisuc_1401	Fisuc_1401	translation initiation factor IF-1 (RefSeq)	COG361	J	Translation initiation factor 1 (IF-1)	TIGR00008 translation initiation factor IF-1 [infA]	Protein synthesis:Translation factors	GO:0003091,GO:0003103,GO:0006197
Fisuc_0837	2.988	2.731e-10			6860863	YP_003248928.1	261415245	248290	1037932	1037741	-	Fisuc_0837	Fisuc_0837	hypothetical protein (RefSeq)
Fisuc_1821	2.956	1.358e-09	COG0347	E, T	6861860	YP_003249895.1	261416212	248290	2255293	2254952	-	Fisuc_1821	Fisuc_1821	nitrogen regulatory protein P-II (RefSeq)	COG347	E	Nitrogen regulatory protein PII			GO:0006589,GO:0021958
Fisuc_1880	2.939	2.134e-12	COG0828	J	6861920	YP_003249952.1	261416269	248290	2319699	2319908	+	Fisuc_1880	Fisuc_1880	ribosomal protein S21 (RefSeq)				TIGR00030 ribosomal protein S21 [rpsU]	Protein synthesis:Ribosomal proteins: synthesis and modification	GO:0003102,GO:0006196,GO:0005632
Fisuc_1772	2.926	7.64e-18			6861811	YP_003249847.1	261416164	248290	2174247	2173780	-	Fisuc_1772	Fisuc_1772	hypothetical protein (RefSeq)
Fisuc_0876	2.887	7.705e-26			6860902	YP_003248966.1	261415283	248290	1097300	1098289	+	Fisuc_0876	Fisuc_0876	KilA-N, DNA-binding domain protein (RefSeq)
Fisuc_1002	2.847	7.517e-16	COG1925	G, T	6861028	YP_003249089.1	261415406	248290	1236545	1236273	-	Fisuc_1002	Fisuc_1002	Phosphotransferase system, phosphocarrier protein HPr (RefSeq)	COG1925	G	Phosphotransferase system, HPr-related proteins	TIGR01003 phosphocarrier, HPr family	Signal transduction:PTS	GO:0009133,GO:0005132
Fisuc_2595	2.838	3.605e-05			6862661			248290	3212292	3212005	-	Fisuc_2595	Fisuc_2595
Fisuc_0168	2.824	1.67e-06			6860179	YP_003248264.1	261414581	248290	191055	191282	+	Fisuc_0168	Fisuc_0168	hypothetical protein (RefSeq)
Fisuc_0380	2.799	0.000243			6860393	YP_003248474.1	261414791	248290	428078	428242	+	Fisuc_0380	Fisuc_0380	hypothetical protein (RefSeq)
Fisuc_1721	2.797	4.421e-33	COG0732	V	6861760	YP_003249796.1	261416113	248290	2108029	2106878	-	Fisuc_1721	Fisuc_1721	restriction modification system DNA specificity domain protein (RefSeq)	COG732	V	Restriction endonuclease S subunits			GO:0003050,GO:0006114,GO:0008772	3.1.21.3	Type I site-specific deoxyribonuclease.
Fisuc_1564	2.784	4.707e-07	COG0385	R	6861601	YP_003249641.1	261415958	248290	1918012	1918917	+	Fisuc_1564	Fisuc_1564	hypothetical protein (RefSeq)	COG385	R	Predicted Na+-dependent transporter			GO:0006596,GO:0008248,GO:0015525
Fisuc_1962	2.757	8.027e-48			6862015	YP_003250033.1	261416350	248290	2415014	2415403	+	Fisuc_1962	Fisuc_1962	hypothetical protein (RefSeq)
Fisuc_1211	2.753	1.834e-09			6861237	YP_003249296.1	261415613	248290	1499950	1499291	-	Fisuc_1211	Fisuc_1211	hypothetical protein (RefSeq)
Fisuc_1583	2.714	7.319e-06			6861621	YP_003249660.1	261415977	248290	1935754	1935536	-	Fisuc_1583	Fisuc_1583	hypothetical protein (RefSeq)
rnpB	2.714	1.693e-31			6860660			248290	753388	753704	+	Fisuc_R0011	rnpB	RNA component of RNaseP (RefSeq)
Fisuc_1681	2.692	6.446e-05			6861720	YP_003249758.1	261416075	248290	2065126	2065350	+	Fisuc_1681	Fisuc_1681	hypothetical protein (RefSeq)
Fisuc_2850	2.683	5.352e-22			6862923	YP_003250914.1	261417231	248290	3514459	3513815	-	Fisuc_2850	Fisuc_2850	hypothetical protein (RefSeq)
Fisuc_0343	2.681	0.0004421			6860356	YP_003248437.1	261414754	248290	386578	386351	-	Fisuc_0343	Fisuc_0343	hypothetical protein (RefSeq)
Fisuc_1539	2.672	0.0004733			6861577	YP_003249618.1	261415935	248290	1880014	1880157	+	Fisuc_1539	Fisuc_1539	hypothetical protein (RefSeq)
Fisuc_1720	2.612	1.425e-16	COG4096	V	6861759	YP_003249795.1	261416112	248290	2106874	2104529	-	Fisuc_1720	Fisuc_1720	Type I site-specific deoxyribonuclease (RefSeq)	COG4096	V	Type I site-specific restriction-modification system, R (restriction) subunit and related helicases			GO:0006114,GO:0003050,GO:0007433,GO:0005230,GO:0008772	3.1.21.3	Type I site-specific deoxyribonuclease.
Fisuc_0429	2.598	4.846e-13			6860442	YP_003248523.1	261414840	248290	495837	495664	-	Fisuc_0429	Fisuc_0429	hypothetical protein (RefSeq)
Fisuc_2924	2.589	3.953e-05	COG2161	V	6862998	YP_003250986.1	261417303	248290	3610177	3610434	+	Fisuc_2924	Fisuc_2924	prevent-host-death family protein (RefSeq)				TIGR01552 prevent-host-death family protein	Mobile and extrachromosomal element functions:Other
Fisuc_1593	2.582	1.401e-07	COG2246	I	6861631	YP_003249670.1	261415987	248290	1947144	1946764	-	Fisuc_1593	Fisuc_1593	GtrA family protein (RefSeq)	COG2246	S	Predicted membrane protein			GO:0000245,GO:0006591,GO:0015547
Fisuc_2500	2.58	5.967e-39	COG2189	L	6862566	YP_003250568.1	261416885	248290	3091119	3092681	+	Fisuc_2500	Fisuc_2500	Site-specific DNA-methyltransferase (adenine-specific) (RefSeq)	COG2189	L	Adenine specific DNA methylase Mod			GO:0003050,GO:0006116,GO:0007572	2.1.1.72	Site-specific DNA-methyltransferase (adenine-specific).
Fisuc_0941	2.565	7.369e-06			6860967	YP_003249030.1	261415347	248290	1167228	1167581	+	Fisuc_0941	Fisuc_0941	hypothetical protein (RefSeq)
Fisuc_2017	2.493	5.659e-36	COG0236	I, Q	6862070	YP_003250086.1	261416403	248290	2490224	2490463	+	Fisuc_2017	Fisuc_2017	acyl carrier protein (RefSeq)	COG236	IQ	Acyl carrier protein	TIGR00517 acyl carrier protein [acpP]	Fatty acid and phospholipid metabolism:Biosynthesis	GO:0006417,GO:0046884,GO:0000026
Fisuc_0169	2.489	3.972e-10	COG3041	J	6860180	YP_003248265.1	261414582	248290	191283	191558	+	Fisuc_0169	Fisuc_0169	addiction module toxin, RelE/StbE family (RefSeq)	COG3041	S	Uncharacterized protein conserved in bacteria	TIGR00053 addiction module toxin component, YafQ family,TIGR02385 addiction module toxin, RelE/StbE family	Mobile and extrachromosomal element functions:Other
Fisuc_1287	2.48	0.0002618			6861318	YP_003249369.1	261415686	248290	1591774	1591562	-	Fisuc_1287	Fisuc_1287	hypothetical protein (RefSeq)
Fisuc_0128	2.478	2.322e-34			6860139	YP_003248224.1	261414541	248290	143941	141830	-	Fisuc_0128	Fisuc_0128	hypothetical protein (RefSeq)				TIGR02145 Fibrobacter succinogenes major paralogous domain	Cell envelope:Other
Fisuc_0958	2.475	0.001013			6860984	YP_003249045.1	261415362	248290	1184461	1184225	-	Fisuc_0958	Fisuc_0958	hypothetical protein (RefSeq)
Fisuc_2091	2.459	0.001303	COG1773	C	6862146	YP_003250160.1	261416477	248290	2582167	2582006	-	Fisuc_2091	Fisuc_2091	Rubredoxin-type Fe(Cys)4 protein (RefSeq)	COG1773	C	Rubredoxin			GO:0045667,GO:0005924,GO:0008792
Fisuc_2805	2.439	7.391e-10	COG0236	I, Q	6862877	YP_003250870.1	261417187	248290	3462360	3462605	+	Fisuc_2805	Fisuc_2805	acyl-carrier protein (RefSeq)						GO:0046884,GO:0030795
Fisuc_0163	2.43	3.212e-07	COG0425	O	6860174	YP_003248259.1	261414576	248290	188627	188875	+	Fisuc_0163	Fisuc_0163	SirA family protein (RefSeq)	COG425	O	Predicted redox protein, regulator of disulfide bond formation			GO:0007438,GO:0016258,GO:0005220,GO:0005533
Fisuc_1491	2.416	1.405e-12	COG0838	C	6861529	YP_003249570.1	261415887	248290	1817005	1817397	+	Fisuc_1491	Fisuc_1491	NADH-ubiquinone/plastoquinone oxidoreductase chain 3 (RefSeq)	COG838	C	NADH:ubiquinone oxidoreductase subunit 3 (chain A)			GO:0007539,GO:0005926	1.6.5.3	NADH dehydrogenase (ubiquinone).
Fisuc_0158	2.416	5.944e-15			6860169	YP_003248254.1	261414571	248290	183672	184223	+	Fisuc_0158	Fisuc_0158	hypothetical protein (RefSeq)
Fisuc_0539	2.415	0.0003049	COG4796	U	6860555	YP_003248633.1	261414950	248290	624233	622422	-	Fisuc_0539	Fisuc_0539	type II and III secretion system protein (RefSeq)	COG1450	NU	Type II secretory pathway, component PulD			GO:0009036,GO:0015525
Fisuc_1290	2.408	3.335e-05			6861321	YP_003249372.1	261415689	248290	1596240	1596013	-	Fisuc_1290	Fisuc_1290	hypothetical protein (RefSeq)
Fisuc_0524	2.373	1.074e-07			6860540	YP_003248618.1	261414935	248290	608464	607958	-	Fisuc_0524	Fisuc_0524	hypothetical protein (RefSeq)
Fisuc_0129	2.368	9.161e-50			6860140	YP_003248225.1	261414542	248290	145221	143953	-	Fisuc_0129	Fisuc_0129	hypothetical protein (RefSeq)
Fisuc_2907	2.363	8.147e-18			6862981	YP_003250970.1	261417287	248290	3589160	3589468	+	Fisuc_2907	Fisuc_2907	hypothetical protein (RefSeq)
Fisuc_1836	2.36	2.06e-18	COG5304	K	6861875	YP_003249910.1	261416227	248290	2276249	2275914	-	Fisuc_1836	Fisuc_1836	hypothetical protein (RefSeq)
Fisuc_2148	2.339	2.021e-18			6862207	YP_003250217.1	261416534	248290	2656545	2656823	+	Fisuc_2148	Fisuc_2148	hypothetical protein (RefSeq)
Fisuc_2861	2.335	0.002451			6862934	YP_003250925.1	261417242	248290	3529408	3529605	+	Fisuc_2861	Fisuc_2861	hypothetical protein (RefSeq)
Fisuc_1626	2.317	0.0029			6861665	YP_003249703.1	261416020	248290	1994772	1994927	+	Fisuc_1626	Fisuc_1626	hypothetical protein (RefSeq)
Fisuc_0071	2.293	0.001108	COG1813	J	6860081	YP_003248168.1	261414485	248290	80197	79961	-	Fisuc_0071	Fisuc_0071	transcriptional regulator, XRE family (RefSeq)						GO:0042327
Fisuc_0087	2.288	0.000524			6860097	YP_003248184.1	261414501	248290	90805	91002	+	Fisuc_0087	Fisuc_0087	hypothetical protein (RefSeq)
Fisuc_1210	2.286	1.243e-05			6861236	YP_003249295.1	261415612	248290	1499256	1498498	-	Fisuc_1210	Fisuc_1210	hypothetical protein (RefSeq)
Fisuc_0095	2.278	2.199e-35			6860105	YP_003248191.1	261414508	248290	98440	99126	+	Fisuc_0095	Fisuc_0095	hypothetical protein (RefSeq)
Fisuc_2009	2.278	0.0004163			6862062	YP_003250078.1	261416395	248290	2481474	2482313	+	Fisuc_2009	Fisuc_2009	hypothetical protein, TIGR02147 (RefSeq)				TIGR02147 hypothetical protein, TIGR02147	Hypothetical proteins:Conserved	GO:0003050
Fisuc_2123	2.273	0.002766	COG2768	S	6862181	YP_003250192.1	261416509	248290	2620508	2620314	-	Fisuc_2123	Fisuc_2123	4Fe-4S ferredoxin iron-sulfur binding domain protein (RefSeq)						GO:0005924,GO:0008792,GO:0050423
Fisuc_0836	2.27	0.00361			6860862	YP_003248927.1	261415244	248290	1037667	1037521	-	Fisuc_0836	Fisuc_0836	hypothetical protein (RefSeq)
Fisuc_2355	2.268	0.003646			6862416	YP_003250423.1	261416740	248290	2897549	2897394	-	Fisuc_2355	Fisuc_2355	hypothetical protein (RefSeq)
Fisuc_1161	2.262	2.736e-11			6861187	YP_003249247.1	261415564	248290	1426673	1425339	-	Fisuc_1161	Fisuc_1161	hypothetical protein (RefSeq)
Fisuc_1188	2.262	4.895e-11	COG0071	O	6861214	YP_003249273.1	261415590	248290	1472962	1473339	+	Fisuc_1188	Fisuc_1188	heat shock protein Hsp20 (RefSeq)	COG71	O	Molecular chaperone (small heat shock protein)
Fisuc_2307	2.248	1.298e-32			6862367	YP_003250375.1	261416692	248290	2842823	2841942	-	Fisuc_2307	Fisuc_2307	hypothetical protein (RefSeq)
Fisuc_1105	2.243	1.806e-05			6861131	YP_003249192.1	261415509	248290	1362251	1361892	-	Fisuc_1105	Fisuc_1105	hypothetical protein (RefSeq)
Fisuc_2632	2.241	0.0001491			6862699	YP_003250697.1	261417014	248290	3268198	3268449	+	Fisuc_2632	Fisuc_2632	hypothetical protein (RefSeq)
Fisuc_2335	2.237	0.004144			6862396	YP_003250403.1	261416720	248290	2874277	2874459	+	Fisuc_2335	Fisuc_2335	prevent-host-death family protein (RefSeq)
Fisuc_2412	2.201	0.004875			6862477	YP_003250480.1	261416797	248290	2981694	2981512	-	Fisuc_2412	Fisuc_2412	hypothetical protein (RefSeq)
Fisuc_2991	2.192	0.005096			6863065	YP_003251053.1	261417370	248290	3687893	3687720	-	Fisuc_2991	Fisuc_2991	hypothetical protein (RefSeq)
Fisuc_1615	2.179	3.035e-14			6861654	YP_003249692.1	261416009	248290	1983514	1983158	-	Fisuc_1615	Fisuc_1615	hypothetical protein (RefSeq)
Fisuc_1502	2.177	1.17e-12			6861540	YP_003249581.1	261415898	248290	1831591	1831340	-	Fisuc_1502	Fisuc_1502	hypothetical protein (RefSeq)
Fisuc_0264	2.175	1.775e-10			6860277	YP_003248358.1	261414675	248290	300813	301610	+	Fisuc_0264	Fisuc_0264	KilA, N-terminal/APSES-type HTH DNA-binding domain protein (RefSeq)
Fisuc_0320	2.157	3.113e-09			6860333	YP_003248414.1	261414731	248290	362917	363426	+	Fisuc_0320	Fisuc_0320	hypothetical protein (RefSeq)
Fisuc_0938	2.154	0.002647			6860964	YP_003249027.1	261415344	248290	1165171	1165620	+	Fisuc_0938	Fisuc_0938	hypothetical protein (RefSeq)
Fisuc_1870	2.143	1.996e-08	COG0456	J	6861909	YP_003249942.1	261416259	248290	2309225	2308800	-	Fisuc_1870	Fisuc_1870	GCN5-related N-acetyltransferase (RefSeq)						GO:0007554,GO:0007489
Fisuc_0261	2.139	0.0001651			6860274	YP_003248355.1	261414672	248290	295195	294995	-	Fisuc_0261	Fisuc_0261	hypothetical protein (RefSeq)
Fisuc_2196	2.13	2.582e-11			6862255	YP_003250264.1	261416581	248290	2709840	2710334	+	Fisuc_2196	Fisuc_2196	hypothetical protein (RefSeq)
Fisuc_0233	2.121	4.662e-11			6860244	YP_003248327.1	261414644	248290	266700	266320	-	Fisuc_0233	Fisuc_0233	hypothetical protein (RefSeq)						GO:0021738,GO:0045667
Fisuc_1294	2.118	3.239e-23			6861325	YP_003249376.1	261415693	248290	1599513	1599893	+	Fisuc_1294	Fisuc_1294	hypothetical protein (RefSeq)
Fisuc_1811	2.114	0.007071			6861850	YP_003249885.1	261416202	248290	2238011	2238172	+	Fisuc_1811	Fisuc_1811	hypothetical protein (RefSeq)
Fisuc_1162	2.111	7.716e-11			6861188	YP_003249248.1	261415565	248290	1427262	1426819	-	Fisuc_1162	Fisuc_1162	hypothetical protein (RefSeq)
Fisuc_1714	2.107	7.524e-14			6861753	YP_003249789.1	261416106	248290	2100092	2099481	-	Fisuc_1714	Fisuc_1714	hypothetical protein (RefSeq)						GO:0007554,GO:0007489
Fisuc_0139	2.106	1.638e-24			6860150	YP_003248235.1	261414552	248290	159337	158399	-	Fisuc_0139	Fisuc_0139	hypothetical protein (RefSeq)
Fisuc_1532	2.104	5.222e-09	COG0147; COG0115	E, H; E, H	6861570	YP_003249611.1	261415928	248290	1873462	1871867	-	Fisuc_1532	Fisuc_1532	Chorismate binding-like protein (RefSeq)	COG147	EH	Anthranilate/para-aminobenzoate synthases component I			GO:0003714,GO:0008795	2.6.1.85	Aminodeoxychorismate synthase.
Fisuc_0651	2.102	3.699e-05	COG2161	V	6860671	YP_003248745.1	261415062	248290	762771	762496	-	Fisuc_0651	Fisuc_0651	prevent-host-death family protein (RefSeq)				TIGR01552 prevent-host-death family protein	Mobile and extrachromosomal element functions:Other
Fisuc_2908	2.096	0.0001911	COG2104	H	6862982	YP_003250971.1	261417288	248290	3589677	3589883	+	Fisuc_2908	Fisuc_2908	thiamine biosynthesis protein ThiS (RefSeq)	COG2104	H	Sulfur transfer protein involved in thiamine biosynthesis	TIGR01683 thiamine biosynthesis protein ThiS [thiS]	Biosynthesis of cofactors, prosthetic groups, and carriers:Thiamine	GO:0006571
Fisuc_0582	2.092	2.469e-10	COG3874	S	6860599	YP_003248676.1	261414993	248290	683690	683355	-	Fisuc_0582	Fisuc_0582	Sporulation protein YtfJ (RefSeq)	COG3874	S	Uncharacterized conserved protein
Fisuc_1295	2.091	3.415e-42	COG1396	K	6861326	YP_003249377.1	261415694	248290	1599927	1600577	+	Fisuc_1295	Fisuc_1295	transcriptional regulator, XRE family (RefSeq)						GO:0042327
Fisuc_2882	2.077	3.755e-07	COG3931	E	6862955	YP_003250945.1	261417262	248290	3556721	3556038	-	Fisuc_2882	Fisuc_2882	N-formylglutamate amidohydrolase (RefSeq)	COG3931	E	Predicted N-formylglutamate amidohydrolase
Fisuc_0573	2.056	5.71e-17	COG2001	J	6860589	YP_003248667.1	261414984	248290	666273	665800	-	Fisuc_0573	Fisuc_0573	MraZ domain protein (RefSeq)	COG2001	S	Uncharacterized protein conserved in bacteria
Fisuc_0051	2.052	7.374e-13	COG0034	F	6860060	YP_003248148.1	261414465	248290	50089	51474	+	Fisuc_0051	Fisuc_0051	amidophosphoribosyltransferase (RefSeq)	COG34	F	Glutamine phosphoribosylpyrophosphate amidotransferase	TIGR01134 amidophosphoribosyltransferase [purF]	Purines, pyrimidines, nucleosides, and nucleotides:Purine ribonucleotide biosynthesis	GO:0008848,GO:0003922,GO:0008851	2.4.2.14	Amidophosphoribosyltransferase.
Fisuc_1722	2.048	7.167e-16	COG0286	V	6861761	YP_003249797.1	261416114	248290	2109596	2108151	-	Fisuc_1722	Fisuc_1722	Site-specific DNA-methyltransferase (adenine-specific) (RefSeq)	COG286	V	Type I restriction-modification system methyltransferase subunit			GO:0003050,GO:0007572,GO:0006116,GO:0008745	2.1.1.72	Site-specific DNA-methyltransferase (adenine-specific).
Fisuc_0765	2.041	7.738e-06			6860790	YP_003248857.1	261415174	248290	917006	916740	-	Fisuc_0765	Fisuc_0765	hypothetical protein (RefSeq)
Fisuc_0478	2.037	8.636e-10	COG2919	D	6860493	YP_003248572.1	261414889	248290	549949	550227	+	Fisuc_0478	Fisuc_0478	Septum formation initiator (RefSeq)	COG2919	D	Septum formation initiator			GO:0006820
Fisuc_2233	2.014	6.119e-07	COG1380	R	6862292	YP_003250301.1	261416618	248290	2750346	2749990	-	Fisuc_2233	Fisuc_2233	LrgA family protein (RefSeq)	COG1380	R	Putative effector of murein hydrolase LrgA			GO:0015547
Fisuc_2559	2.008	1.033e-16	COG2061; COG0287	E; R	6862625	YP_003250626.1	261416943	248290	3158915	3160105	+	Fisuc_2559	Fisuc_2559	Prephenate dehydrogenase (RefSeq)	COG287	E	Prephenate dehydrogenase			GO:0006350,GO:0016065,GO:0033785,GO:0004505	1.3.1.12	Prephenate dehydrogenase.
Fisuc_0945	2.007	1.321e-18			6860971	YP_003249033.1	261415350	248290	1171011	1171454	+	Fisuc_0945	Fisuc_0945	hypothetical protein (RefSeq)
Fisuc_0940	1.992	0.0007446			6860966	YP_003249029.1	261415346	248290	1166166	1167059	+	Fisuc_0940	Fisuc_0940	KilA-N, DNA-binding domain protein (RefSeq)
Fisuc_2967	1.966	0.001462	COG0810	M	6863041	YP_003251029.1	261417346	248290	3660180	3659233	-	Fisuc_2967	Fisuc_2967	TonB family protein (RefSeq)				TIGR01352 TonB family C-terminal domain	Transport and binding proteins:Cations and iron carrying compounds	GO:0006607,GO:0022011,GO:0008304,GO:0005157,GO:0015525,GO:0010461
Fisuc_1430	1.96	0.009078			6861462			248290	1744573	1744935	+	Fisuc_1430	Fisuc_1430
Fisuc_1305	1.953	4.681e-06			6861336	YP_003249386.1	261415703	248290	1615123	1614452	-	Fisuc_1305	Fisuc_1305	hypothetical protein (RefSeq)
Fisuc_1348	1.944	1.794e-06	COG3943	S	6861379	YP_003249428.1	261415745	248290	1669296	1669790	+	Fisuc_1348	Fisuc_1348	Virulence protein-like protein (RefSeq)
Fisuc_2590	1.931	0.005886	COG3093	V	6862656	YP_003250657.1	261416974	248290	3207809	3208045	+	Fisuc_2590	Fisuc_2590	putative plasmid maintenance system antidote protein, XRE family (RefSeq)
Fisuc_2055	1.928	4.316e-05			6862109	YP_003250124.1	261416441	248290	2541207	2541428	+	Fisuc_2055	Fisuc_2055	hypothetical protein (RefSeq)
Fisuc_1302	1.925	1.101e-15	COG3886	L	6861333	YP_003249383.1	261415700	248290	1613324	1612149	-	Fisuc_1302	Fisuc_1302	hypothetical protein (RefSeq)	COG3886	L	Predicted HKD family nuclease			GO:0007554,GO:0003714
Fisuc_0848	1.922	1.138e-06			6860874	YP_003248939.1	261415256	248290	1051316	1050036	-	Fisuc_0848	Fisuc_0848	hypothetical protein (RefSeq)
Fisuc_1216	1.919	4.479e-16			6861242	YP_003249301.1	261415618	248290	1502896	1503741	+	Fisuc_1216	Fisuc_1216	hypothetical protein (RefSeq)
Fisuc_0900	1.913	7.405e-22	COG1959	K	6860926	YP_003248989.1	261415306	248290	1128061	1128501	+	Fisuc_0900	Fisuc_0900	transcriptional regulator, BadM/Rrf2 family (RefSeq)	COG1959	K	Predicted transcriptional regulator	TIGR00738 Rrf2 family protein	Unknown function:General
Fisuc_1369	1.911	3.998e-11	COG1773	C	6861400	YP_003249449.1	261415766	248290	1693668	1693492	-	Fisuc_1369	Fisuc_1369	Rubredoxin-type Fe(Cys)4 protein (RefSeq)	COG1773	C	Rubredoxin			GO:0045667,GO:0005924,GO:0008792
Fisuc_0928	1.909	0.001584			6860954	YP_003249017.1	261415334	248290	1158255	1157938	-	Fisuc_0928	Fisuc_0928	hypothetical protein (RefSeq)
Fisuc_0037	1.908	0.0002467			6860046	YP_003248134.1	261414451	248290	39366	39022	-	Fisuc_0037	Fisuc_0037	hypothetical protein (RefSeq)
Fisuc_1455	1.908	3.587e-16			6861488	YP_003249534.1	261415851	248290	1765606	1766391	+	Fisuc_1455	Fisuc_1455	hypothetical protein (RefSeq)
Fisuc_2702	1.899	0.01646			6862769	YP_003250767.1	261417084	248290	3338252	3338470	+	Fisuc_2702	Fisuc_2702	hypothetical protein (RefSeq)
Fisuc_1349	1.882	0.0002211			6861380	YP_003249429.1	261415746	248290	1669996	1670412	+	Fisuc_1349	Fisuc_1349	hypothetical protein (RefSeq)
Fisuc_1961	1.882	5.823e-21			6862014	YP_003250032.1	261416349	248290	2414033	2414998	+	Fisuc_1961	Fisuc_1961	hypothetical protein (RefSeq)
Fisuc_0942	1.877	0.002576	COG2865	K	6860968	YP_003249031.1	261415348	248290	1167781	1169319	+	Fisuc_0942	Fisuc_0942	putative transcriptional regulator (RefSeq)	COG2865	K	Predicted transcriptional regulator containing an HTH domain and an uncharacterized domain shared with the mammalian protein Schlafen				3.6.1.-
Fisuc_2558	1.873	2.985e-15	COG1605	E	6862624	YP_003250625.1	261416942	248290	3158652	3158915	+	Fisuc_2558	Fisuc_2558	Chorismate mutase (RefSeq)	COG1605	E	Chorismate mutase			GO:0003980,GO:0008811
Fisuc_2883	1.863	4.543e-07			6862956	YP_003250946.1	261417263	248290	3557416	3556721	-	Fisuc_2883	Fisuc_2883	hypothetical protein (RefSeq)
Fisuc_0874	1.858	4.845e-12			6860900			248290	1091842	1091257	-	Fisuc_0874	Fisuc_0874
Fisuc_0407	1.856	7.421e-07			6860420	YP_003248501.1	261414818	248290	471588	472496	+	Fisuc_0407	Fisuc_0407	hypothetical protein (RefSeq)
Fisuc_1818	1.855	0.003094	COG0493	E, R	6861857	YP_003249892.1	261416209	248290	2250013	2251377	+	Fisuc_1818	Fisuc_1818	glutamate synthase, NADH/NADPH, small subunit (RefSeq)	COG493	ER	NADPH-dependent glutamate synthase beta chain and related oxidoreductases	TIGR01317 glutamate synthase, NADH/NADPH, small subunit [gltD]		GO:0006307,GO:0009076,GO:0005924,GO:0004197,GO:0015543,GO:0050423	1.4.1.13,1.4.1.14	Glutamate synthase (NADPH).,Glutamate synthase (NADH).
Fisuc_1585	1.854	3.231e-08			6861623	YP_003249662.1	261415979	248290	1937454	1937164	-	Fisuc_1585	Fisuc_1585	hypothetical protein (RefSeq)
Fisuc_2374	1.835	3.803e-12	COG1546	H	6862437	YP_003250442.1	261416759	248290	2923480	2922938	-	Fisuc_2374	Fisuc_2374	CinA domain protein (RefSeq)	COG1546	R	Uncharacterized protein (competence- and mitomycin-induced)	TIGR00199 competence/damage-inducible protein CinA C-terminal domain	DNA metabolism:DNA replication, recombination, and repair
Fisuc_0459	1.821	3.231e-08			6860474	YP_003248553.1	261414870	248290	530962	531549	+	Fisuc_0459	Fisuc_0459	hypothetical protein (RefSeq)
Fisuc_1095	1.817	0.02141	COG0031	E	6861121	YP_003249182.1	261415499	248290	1351841	1352827	+	Fisuc_1095	Fisuc_1095	Pyridoxal-5'-phosphate-dependent protein beta subunit (RefSeq)	COG31	E	Cysteine synthase			GO:0006305,GO:0021897,GO:0003714
Fisuc_1059	1.815	1.266e-14	COG0454	K, R	6861085	YP_003249146.1	261415463	248290	1312816	1312223	-	Fisuc_1059	Fisuc_1059	hypothetical protein (RefSeq)
Fisuc_0072	1.806	1.237e-09	COG3034	M	6860082	YP_003248169.1	261414486	248290	80453	80977	+	Fisuc_0072	Fisuc_0072	ErfK/YbiS/YcfS/YnhG family protein (RefSeq)
Fisuc_1839	1.805	0.0003006			6861878	YP_003249913.1	261416230	248290	2277930	2277724	-	Fisuc_1839	Fisuc_1839	hypothetical protein (RefSeq)
Fisuc_0863	1.803	2.988e-22			6860889	YP_003248954.1	261415271	248290	1072101	1071301	-	Fisuc_0863	Fisuc_0863	hypothetical protein (RefSeq)
Fisuc_1566	1.797	2.79e-11	COG0662	G	6861603	YP_003249643.1	261415960	248290	1919858	1920190	+	Fisuc_1566	Fisuc_1566	Cupin 2 conserved barrel domain protein (RefSeq)						GO:0043569
Fisuc_2589	1.789	0.0001797	COG2827	L	6862655	YP_003250656.1	261416973	248290	3207424	3207714	+	Fisuc_2589	Fisuc_2589	Excinuclease ABC C subunit domain protein (RefSeq)	COG2827	L	Predicted endonuclease containing a URI domain			GO:0006089,GO:0004369,GO:0005360
Fisuc_0606	1.782	2.39e-15	COG4832	S	6860624	YP_003248700.1	261415017	248290	715147	715779	+	Fisuc_0606	Fisuc_0606	Protein of unknown function DUF2174-like protein (RefSeq)	COG4832	S	Uncharacterized conserved protein
Fisuc_0819	1.775	3.624e-19			6860845	YP_003248911.1	261415228	248290	1003095	1002481	-	Fisuc_0819	Fisuc_0819	hypothetical protein (RefSeq)
Fisuc_1440	1.775	2.096e-26			6861472	YP_003249519.1	261415836	248290	1753513	1753088	-	Fisuc_1440	Fisuc_1440	hypothetical protein (RefSeq)
Fisuc_1074	1.765	1.377e-11	COG3064	M	6861100	YP_003249161.1	261415478	248290	1329300	1328218	-	Fisuc_1074	Fisuc_1074	hypothetical protein (RefSeq)
Fisuc_1409	1.765	5.39e-09	COG0199	J	6861441	YP_003249489.1	261415806	248290	1730240	1730055	-	Fisuc_1409	Fisuc_1409	ribosomal protein S14 (RefSeq)	COG199	J	Ribosomal protein S14			GO:0003102,GO:0006196,GO:0005632
Fisuc_2629	1.758	1.161e-19			6862696			248290	3267354	3267079	-	Fisuc_2629	Fisuc_2629
Fisuc_0399	1.757	1.314e-12	COG1327	K	6860412	YP_003248493.1	261414810	248290	459216	458773	-	Fisuc_0399	Fisuc_0399	ATP-cone domain protein (RefSeq)	COG1327	K	Predicted transcriptional regulator, consists of a Zn-ribbon and ATP-cone domains	TIGR00244 transcriptional regulator NrdR [nrdR]	Regulatory functions:DNA interactions
Fisuc_2880	1.757	1.516e-12			6862953	YP_003250943.1	261417260	248290	3552224	3551535	-	Fisuc_2880	Fisuc_2880	hypothetical protein (RefSeq)
Fisuc_1363	1.756	1.985e-19			6861394	YP_003249443.1	261415760	248290	1686614	1684752	-	Fisuc_1363	Fisuc_1363	hypothetical protein (RefSeq)
Fisuc_0643	1.754	1.209e-15			6860663	YP_003248737.1	261415054	248290	755149	755481	+	Fisuc_0643	Fisuc_0643	hypothetical protein (RefSeq)
Fisuc_1130	1.751	3.303e-10			6861156	YP_003249216.1	261415533	248290	1393737	1393114	-	Fisuc_1130	Fisuc_1130	hypothetical protein (RefSeq)
Fisuc_1364	1.746	1.694e-33	COG1401	V	6861395	YP_003249444.1	261415761	248290	1688252	1686618	-	Fisuc_1364	Fisuc_1364	hypothetical protein (RefSeq)						GO:0005230,GO:0016414
Fisuc_2889	1.746	0.001623	COG4640	S	6862962	YP_003250952.1	261417269	248290	3566284	3566045	-	Fisuc_2889	Fisuc_2889	hypothetical protein (RefSeq)
Fisuc_1813	1.743	2.084e-17	COG0253	E	6861852	YP_003249887.1	261416204	248290	2239139	2239993	+	Fisuc_1813	Fisuc_1813	diaminopimelate epimerase (RefSeq)	COG253	E	Diaminopimelate epimerase	TIGR00652 diaminopimelate epimerase [dapF]	Amino acid biosynthesis:Aspartate family	GO:0008564,GO:0008825	5.1.1.7	Diaminopimelate epimerase.
Fisuc_2518	1.738	8.889e-07			6862584	YP_003250586.1	261416903	248290	3110992	3111882	+	Fisuc_2518	Fisuc_2518	hypothetical protein (RefSeq)
Fisuc_2408	1.734	0.02764			6862473	YP_003250476.1	261416793	248290	2978579	2978797	+	Fisuc_2408	Fisuc_2408	hypothetical protein (RefSeq)
Fisuc_2649	1.731	1.367e-12	COG2148	M	6862716	YP_003250714.1	261417031	248290	3284976	3285596	+	Fisuc_2649	Fisuc_2649	Undecaprenyl-phosphate galactose phosphotransferase (RefSeq)	COG2148	M	Sugar transferases involved in lipopolysaccharide synthesis				2.7.8.6	Undecaprenyl-phosphate galactose phosphotransferase.
Fisuc_1963	1.728	4.354e-18			6862016	YP_003250034.1	261416351	248290	2415413	2416270	+	Fisuc_1963	Fisuc_1963	hypothetical protein (RefSeq)
Fisuc_1332	1.727	1.095e-14			6861363	YP_003249413.1	261415730	248290	1653555	1653274	-	Fisuc_1332	Fisuc_1332	hypothetical protein (RefSeq)
Fisuc_2691	1.719	1.835e-12			6862758	YP_003250756.1	261417073	248290	3329684	3329079	-	Fisuc_2691	Fisuc_2691	hypothetical protein (RefSeq)				TIGR02646 TIGR02646 family protein	Hypothetical proteins:Conserved
Fisuc_3063	1.717	6.414e-09			6863137	YP_003251125.1	261417442	248290	3770290	3769646	-	Fisuc_3063	Fisuc_3063	hypothetical protein (RefSeq)
Fisuc_2582	1.707	1.35e-13	COG5464	L	6862648	YP_003250649.1	261416966	248290	3198508	3197474	-	Fisuc_2582	Fisuc_2582	hypothetical protein (RefSeq)
Fisuc_0847	1.704	2.741e-08			6860873	YP_003248938.1	261415255	248290	1050036	1047544	-	Fisuc_0847	Fisuc_0847	hypothetical protein (RefSeq)
Fisuc_1479	1.699	4.777e-07			6861517	YP_003249558.1	261415875	248290	1806330	1806686	+	Fisuc_1479	Fisuc_1479	hypothetical protein (RefSeq)
Fisuc_2145	1.699	7.574e-16			6862203	YP_003250214.1	261416531	248290	2647371	2653355	+	Fisuc_2145	Fisuc_2145	GLUG domain protein (RefSeq)
Fisuc_0124	1.698	9.751e-05			6860135	YP_003248220.1	261414537	248290	137788	137345	-	Fisuc_0124	Fisuc_0124	hypothetical protein (RefSeq)
Fisuc_2688	1.693	0.01316			6862755	YP_003250753.1	261417070	248290	3324653	3324958	+	Fisuc_2688	Fisuc_2688	hypothetical protein (RefSeq)
Fisuc_1154	1.692	0.02764	COG3864	R	6861180	YP_003249240.1	261415557	248290	1416977	1415715	-	Fisuc_1154	Fisuc_1154	hypothetical protein (RefSeq)	COG3864	S	Uncharacterized protein conserved in bacteria
Fisuc_1185	1.689	4.104e-28	COG4469	R	6861211	YP_003249270.1	261415587	248290	1468379	1470067	+	Fisuc_1185	Fisuc_1185	hypothetical protein (RefSeq)
Fisuc_2103	1.689	2.501e-07	COG3440	V	6862158	YP_003250172.1	261416489	248290	2593159	2594214	+	Fisuc_2103	Fisuc_2103	hypothetical protein (RefSeq)
Fisuc_2895	1.689	3.962e-09			6862968	YP_003250958.1	261417275	248290	3571607	3571293	-	Fisuc_2895	Fisuc_2895	hypothetical protein (RefSeq)
Fisuc_1555	1.684	6.248e-08			6861593	YP_003249634.1	261415951	248290	1908467	1908123	-	Fisuc_1555	Fisuc_1555	hypothetical protein (RefSeq)
Fisuc_2701	1.682	2.621e-09			6862768	YP_003250766.1	261417083	248290	3337603	3338010	+	Fisuc_2701	Fisuc_2701	hypothetical protein (RefSeq)
Fisuc_1262	1.677	9.346e-06			6861289	YP_003249345.1	261415662	248290	1561687	1560956	-	Fisuc_1262	Fisuc_1262	hypothetical protein (RefSeq)
Fisuc_1658	1.677	1.995e-13	COG0457	R	6861697	YP_003249735.1	261416052	248290	2035203	2035952	+	Fisuc_1658	Fisuc_1658	TPR repeat-containing protein (RefSeq)						GO:0005201
Fisuc_0202	1.676	7.23e-15			6860213	YP_003248297.1	261414614	248290	235287	235826	+	Fisuc_0202	Fisuc_0202	hypothetical protein (RefSeq)
Fisuc_1719	1.676	0.003254	COG4804	R	6861758	YP_003249794.1	261416111	248290	2104120	2103116	-	Fisuc_1719	Fisuc_1719	protein of unknown function DUF1016 (RefSeq)	COG4804	S	Uncharacterized conserved protein
Fisuc_2734	1.673	5.393e-10			6862802	YP_003250799.1	261417116	248290	3375237	3376145	+	Fisuc_2734	Fisuc_2734	hypothetical protein (RefSeq)
Fisuc_2447	1.667	2.416e-07	COG1426	D	6862513	YP_003250515.1	261416832	248290	3021848	3021471	-	Fisuc_2447	Fisuc_2447	transcriptional regulator, XRE family (RefSeq)						GO:0042327
Fisuc_2723	1.667	0.03545			6862791	YP_003250788.1	261417105	248290	3364827	3365042	+	Fisuc_2723	Fisuc_2723	hypothetical protein (RefSeq)
Fisuc_2417	1.66	1.364e-08			6862482	YP_003250485.1	261416802	248290	2984967	2985938	+	Fisuc_2417	Fisuc_2417	hypothetical protein (RefSeq)
Fisuc_0821	1.659	1.131e-19			6860847	YP_003248913.1	261415230	248290	1004788	1004156	-	Fisuc_0821	Fisuc_0821	hypothetical protein (RefSeq)
Fisuc_1172	1.655	0.02554			6861198	YP_003249257.1	261415574	248290	1440017	1439793	-	Fisuc_1172	Fisuc_1172	hypothetical protein (RefSeq)
Fisuc_2692	1.651	1.034e-19	COG3950	R	6862759	YP_003250757.1	261417074	248290	3330964	3329681	-	Fisuc_2692	Fisuc_2692	SMC domain protein (RefSeq)	COG3950	R	Predicted ATP-binding protein involved in virulence			GO:0006069,GO:0005230,GO:0016641,GO:0005487
Fisuc_1303	1.649	1.588e-16			6861334	YP_003249384.1	261415701	248290	1613805	1613341	-	Fisuc_1303	Fisuc_1303	hypothetical protein (RefSeq)
Fisuc_1832	1.644	4.816e-31	COG0576	O	6861871	YP_003249906.1	261416223	248290	2273151	2274059	+	Fisuc_1832	Fisuc_1832	hypothetical protein (RefSeq)						GO:0000751,GO:0006231,GO:0048921,GO:0034545
Fisuc_1296	1.643	1.658e-25			6861327	YP_003249378.1	261415695	248290	1603238	1600527	-	Fisuc_1296	Fisuc_1296	hypothetical protein (RefSeq)
Fisuc_3084	1.638	3.212e-07			6863158	YP_003251146.1	261417463	248290	3795668	3794505	-	Fisuc_3084	Fisuc_3084	hypothetical protein (RefSeq)
Fisuc_1471	1.637	5.178e-12	COG0664	T	6861504	YP_003249550.1	261415867	248290	1783675	1784475	+	Fisuc_1471	Fisuc_1471	putative transcriptional regulator, Crp/Fnr family (RefSeq)	COG664	T	cAMP-binding proteins - catabolite gene activator and regulatory subunit of cAMP-dependent protein kinases
Fisuc_0308	1.63	5.246e-27			6860321	YP_003248402.1	261414719	248290	350964	351989	+	Fisuc_0308	Fisuc_0308	hypothetical protein (RefSeq)
Fisuc_1186	1.626	2.362e-18	COG2865	K	6861212	YP_003249271.1	261415588	248290	1470131	1471567	+	Fisuc_1186	Fisuc_1186	putative transcriptional regulator (RefSeq)	COG2865	K	Predicted transcriptional regulator containing an HTH domain and an uncharacterized domain shared with the mammalian protein Schlafen			GO:0003070,GO:0006145,GO:0005360
Fisuc_1849	1.616	6.103e-05			6861888	YP_003249923.1	261416240	248290	2287339	2286557	-	Fisuc_1849	Fisuc_1849	hypothetical protein (RefSeq)
Fisuc_0140	1.611	4.475e-11	COG3513	V	6860151	YP_003248236.1	261414553	248290	159791	164329	+	Fisuc_0140	Fisuc_0140	CRISPR-associated protein, Csn1 family (RefSeq)				TIGR01865 CRISPR-associated protein Cas9/Csn1, subtype II/NMEMI [cas9]	Mobile and extrachromosomal element functions:Other
Fisuc_0558	1.605	2.315e-11			6860574	YP_003248652.1	261414969	248290	646892	644925	-	Fisuc_0558	Fisuc_0558	hypothetical protein (RefSeq)				TIGR02145 Fibrobacter succinogenes major paralogous domain,TIGR02145 Fibrobacter succinogenes major paralogous domain,TIGR02145 Fibrobacter succinogenes major paralogous domain	Cell envelope:Other
Fisuc_1167	1.597	2.271e-12			6861193			248290	1436548	1435797	-	Fisuc_1167	Fisuc_1167
Fisuc_1215	1.593	0.0242	COG2076	V	6861241	YP_003249300.1	261415617	248290	1502550	1502882	+	Fisuc_1215	Fisuc_1215	small multidrug resistance protein (RefSeq)	COG2076	P	Membrane transporters of cations and cationic drugs			GO:0015547
Fisuc_1337	1.593	6.1e-05	COG4804	R	6861368	YP_003249418.1	261415735	248290	1657513	1656440	-	Fisuc_1337	Fisuc_1337	protein of unknown function DUF1016 (RefSeq)	COG4804	S	Uncharacterized conserved protein
Fisuc_1534	1.589	3.604e-08			6861572	YP_003249613.1	261415930	248290	1875479	1876357	+	Fisuc_1534	Fisuc_1534	hypothetical protein (RefSeq)
Fisuc_1834	1.583	0.0299	COG3077	V	6861873	YP_003249908.1	261416225	248290	2275109	2274816	-	Fisuc_1834	Fisuc_1834	addiction module antitoxin, RelB/DinJ family (RefSeq)	COG3077	L	DNA-damage-inducible protein J	TIGR02384 addiction module antitoxin, RelB/DinJ family	Mobile and extrachromosomal element functions:Other
Fisuc_1212	1.578	0.002265			6861238	YP_003249297.1	261415614	248290	1501020	1500184	-	Fisuc_1212	Fisuc_1212	DNA-damage-inducible protein D (RefSeq)
Fisuc_1330	1.578	1.979e-11			6861361	YP_003249411.1	261415728	248290	1651738	1652421	+	Fisuc_1330	Fisuc_1330	hypothetical protein (RefSeq)
Fisuc_1511	1.574	2.417e-08			6861549	YP_003249590.1	261415907	248290	1844891	1844067	-	Fisuc_1511	Fisuc_1511	hypothetical protein, TIGR02147 (RefSeq)				TIGR02147 hypothetical protein, TIGR02147	Hypothetical proteins:Conserved
Fisuc_2950	1.569	1.177e-11	COG2220	G	6863024	YP_003251012.1	261417329	248290	3642994	3644052	+	Fisuc_2950	Fisuc_2950	hypothetical protein (RefSeq)	COG2220	R	Predicted Zn-dependent hydrolases of the beta-lactamase fold
Fisuc_1288	1.567	4.439e-15	COG3943	S	6861319	YP_003249370.1	261415687	248290	1592881	1591826	-	Fisuc_1288	Fisuc_1288	hypothetical protein (RefSeq)	COG3943	R	Virulence protein
Fisuc_2121	1.565	2.165e-14	COG2825	M, O	6862179	YP_003250190.1	261416507	248290	2618520	2619035	+	Fisuc_2121	Fisuc_2121	outer membrane chaperone Skp (OmpH) (RefSeq)	COG2825	M	Outer membrane protein			GO:0005220
Fisuc_0348	1.559	4.173e-08	COG0776	L	6860361	YP_003248442.1	261414759	248290	391281	391631	+	Fisuc_0348	Fisuc_0348	histone family protein DNA-binding protein (RefSeq)	COG776	L	Bacterial nucleoid DNA-binding protein			GO:0003050
Fisuc_2839	1.556	0.0002765	COG1394	C	6862912	YP_003250904.1	261417221	248290	3503044	3503676	+	Fisuc_2839	Fisuc_2839	V-type ATPase, D subunit (RefSeq)	COG1394	C	Archaeal/vacuolar-type H+-ATPase subunit D	TIGR00309 V-type ATPase, D subunit	Transport and binding proteins:Cations and iron carrying compounds	GO:0045733,GO:0045759,GO:0043073,GO:0003813,GO:0015491	3.6.3.14	H(+)-transporting two-sector ATPase.
Fisuc_0816	1.552	5.678e-11			6860842	YP_003248908.1	261415225	248290	995083	994193	-	Fisuc_0816	Fisuc_0816	hypothetical protein (RefSeq)
Fisuc_3011	1.55	7.447e-09	COG0236	I, Q	6863085	YP_003251073.1	261417390	248290	3710980	3710705	-	Fisuc_3011	Fisuc_3011	acyl carrier protein (RefSeq)						GO:0046884
Fisuc_2703	1.544	1.584e-16	COG1132	V	6862770	YP_003250768.1	261417085	248290	3338596	3340785	+	Fisuc_2703	Fisuc_2703	hypothetical protein (RefSeq)						GO:0000148,GO:0016641
Fisuc_0818	1.543	4.335e-19			6860844	YP_003248910.1	261415227	248290	1002477	1001962	-	Fisuc_0818	Fisuc_0818	hypothetical protein (RefSeq)
Fisuc_2830	1.543	0.0009549	COG2307; COG2308	S; S	6862903	YP_003250895.1	261417212	248290	3493695	3491293	-	Fisuc_2830	Fisuc_2830	protein of unknown function DUF404 (RefSeq)	COG2308	S	Uncharacterized conserved protein
Fisuc_1726	1.536	1.646e-10	COG1672	R	6861765	YP_003249801.1	261416118	248290	2112630	2114033	+	Fisuc_1726	Fisuc_1726	ATPase (RefSeq)	COG1672	R	Predicted ATPase (AAA+ superfamily)
Fisuc_2831	1.535	0.0001052	COG0028	E, H	6862904	YP_003250896.1	261417213	248290	3493951	3495591	+	Fisuc_2831	Fisuc_2831	thiamine pyrophosphate protein TPP binding domain protein (RefSeq)	COG28	EH	Thiamine pyrophosphate-requiring enzymes [acetolactate synthase, pyruvate dehydrogenase (cytochrome), glyoxylate carboligase, phosphonopyruvate decarboxylase]			GO:0030579,GO:0003855,GO:0015188	2.2.1.6	Acetolactate synthase.
Fisuc_1697	1.529	0.006275	COG0306	P	6861736	YP_003249774.1	261416091	248290	2084234	2086468	+	Fisuc_1697	Fisuc_1697	Phosphate/sulphate permease-like protein (RefSeq)						GO:0006599,GO:0005106,GO:0015525
Fisuc_2086	1.526	2.28e-06	COG3549	V	6862141	YP_003250155.1	261416472	248290	2574815	2574498	-	Fisuc_2086	Fisuc_2086	killer suppression protein HigA, putative (RefSeq)	COG3549	R	Plasmid maintenance system killer protein
Fisuc_0571	1.525	0.0002096			6860587	YP_003248665.1	261414982	248290	664800	664483	-	Fisuc_0571	Fisuc_0571	hypothetical protein (RefSeq)
Fisuc_1299	1.518	9.864e-13			6861330	YP_003249381.1	261415698	248290	1610431	1607735	-	Fisuc_1299	Fisuc_1299	hypothetical protein (RefSeq)
Fisuc_1447	1.517	1.045e-16			6861480	YP_003249526.1	261415843	248290	1760128	1759409	-	Fisuc_1447	Fisuc_1447	hypothetical protein (RefSeq)
Fisuc_2826	1.516	4.502e-11			6862899	YP_003250891.1	261417208	248290	3487856	3487335	-	Fisuc_2826	Fisuc_2826	hypothetical protein (RefSeq)
Fisuc_1517	1.515	0.003877	COG1595	K	6861555	YP_003249596.1	261415913	248290	1852025	1852804	+	Fisuc_1517	Fisuc_1517	RNA polymerase, sigma-24 subunit, ECF subfamily (RefSeq)	COG1595	K	DNA-directed RNA polymerase specialized sigma subunit, sigma24 homolog	TIGR02937 RNA polymerase sigma factor, sigma-70 family		GO:0003070,GO:0006144,GO:0006145,GO:0016512
Fisuc_1058	1.513	0.02726			6861084	YP_003249145.1	261415462	248290	1312144	1311659	-	Fisuc_1058	Fisuc_1058	hypothetical protein (RefSeq)
Fisuc_1820	1.503	0.02261	COG0004	P	6861859	YP_003249894.1	261416211	248290	2254896	2253631	-	Fisuc_1820	Fisuc_1820	ammonium transporter (RefSeq)	COG4	P	Ammonia permease	TIGR00836 ammonium transporter [amt]	Transport and binding proteins:Cations and iron carrying compounds	GO:0006591,GO:0008259,GO:0015525
Fisuc_1195	1.501	0.01046			6861221	YP_003249280.1	261415597	248290	1478071	1478496	+	Fisuc_1195	Fisuc_1195	hypothetical protein (RefSeq)
Fisuc_3010	1.501	0.0009818	COG0236	I, Q	6863084	YP_003251072.1	261417389	248290	3710701	3710444	-	Fisuc_3010	Fisuc_3010	phosphopantetheine-binding protein (RefSeq)	COG236	IQ	Acyl carrier protein			GO:0046884
Fisuc_0820	1.5	7.783e-16			6860846	YP_003248912.1	261415229	248290	1003788	1003099	-	Fisuc_0820	Fisuc_0820	hypothetical protein (RefSeq)
Fisuc_1361	1.497	5.736e-13	COG3236	O	6861392	YP_003249441.1	261415758	248290	1683833	1683330	-	Fisuc_1361	Fisuc_1361	hypothetical protein (RefSeq)	COG3236	S	Uncharacterized protein conserved in bacteria	TIGR02464 conserved hypothetical protein
Fisuc_0085	1.49	2.415e-05			6860095	YP_003248182.1	261414499	248290	89802	89455	-	Fisuc_0085	Fisuc_0085	hypothetical protein (RefSeq)
Fisuc_0138	1.489	3.643e-26	COG0512; COG0547	E, H; E	6860149	YP_003248234.1	261414551	248290	156683	158278	+	Fisuc_0138	Fisuc_0138	anthranilate phosphoribosyltransferase (RefSeq)	COG547	E	Anthranilate phosphoribosyltransferase	TIGR00566 glutamine amidotransferase of anthranilate synthase or aminodeoxychorismate synthase,TIGR01245 anthranilate phosphoribosyltransferase [trpD]	Amino acid biosynthesis:Aromatic amino acid family	GO:0006311,GO:0016191,GO:0016192,GO:0000144,GO:0005742,GO:0016401	2.4.2.18,4.1.3.27	Anthranilate phosphoribosyltransferase.,Anthranilate synthase.
Fisuc_0300	1.483	4.802e-06			6860313	YP_003248394.1	261414711	248290	343259	343504	+	Fisuc_0300	Fisuc_0300	hypothetical protein (RefSeq)
Fisuc_2051	1.483	6.373e-12	COG5039	G, M	6862105	YP_003250120.1	261416437	248290	2537607	2536648	-	Fisuc_2051	Fisuc_2051	polysaccharide pyruvyl transferase (RefSeq)	COG5039	GM	Exopolysaccharide biosynthesis protein
Fisuc_2107	1.483	9.638e-05			6862162	YP_003250176.1	261416493	248290	2596961	2597986	+	Fisuc_2107	Fisuc_2107	hypothetical protein (RefSeq)
Fisuc_0550	1.481	6.262e-14			6860566	YP_003248644.1	261414961	248290	634641	634351	-	Fisuc_0550	Fisuc_0550	hypothetical protein (RefSeq)
Fisuc_0210	1.474	0.03			6860221	YP_003248304.1	261414621	248290	243669	242650	-	Fisuc_0210	Fisuc_0210	hypothetical protein (RefSeq)
Fisuc_1343	1.472	8.466e-11			6861374	YP_003249423.1	261415740	248290	1662041	1661520	-	Fisuc_1343	Fisuc_1343	hypothetical protein (RefSeq)
Fisuc_2855	1.47	1.462e-05			6862928	YP_003250919.1	261417236	248290	3520580	3521101	+	Fisuc_2855	Fisuc_2855	hypothetical protein (RefSeq)
Fisuc_1548	1.46	0.01495			6861586	YP_003249627.1	261415944	248290	1889965	1890702	+	Fisuc_1548	Fisuc_1548	hypothetical protein (RefSeq)
Fisuc_2571	1.459	0.0002737	COG2314	S	6862637	YP_003250638.1	261416955	248290	3172327	3172136	-	Fisuc_2571	Fisuc_2571	TM2 domain containing protein (RefSeq)
Fisuc_0522	1.457	4.309e-08	COG1607	I	6860538	YP_003248616.1	261414933	248290	605945	606430	+	Fisuc_0522	Fisuc_0522	thioesterase superfamily protein (RefSeq)	COG1607	I	Acyl-CoA hydrolase
Fisuc_2690	1.454	4.933e-14			6862757	YP_003250755.1	261417072	248290	3325401	3328982	+	Fisuc_2690	Fisuc_2690	hypothetical protein (RefSeq)
Fisuc_0971	1.452	1.148e-17	COG1216	G	6860997	YP_003249058.1	261415375	248290	1198889	1198059	-	Fisuc_0971	Fisuc_0971	glycosyl transferase family 2 (RefSeq)	COG1216	R	Predicted glycosyltransferases
Fisuc_1989	1.452	0.01073			6862042			248290	2448036	2447824	-	Fisuc_1989	Fisuc_1989
Fisuc_2851	1.452	1.544e-09			6862924	YP_003250915.1	261417232	248290	3516437	3514494	-	Fisuc_2851	Fisuc_2851	lipoprotein (RefSeq)				TIGR02167 bacterial surface protein 26-residue repeat,TIGR02167 bacterial surface protein 26-residue repeat,TIGR02167 bacterial surface protein 26-residue repeat,TIGR02167 bacterial surface protein 26-residue repeat,TIGR02167 bacterial surface protein 26-residue repeat,TIGR02167 bacterial surface protein 26-residue repeat,TIGR02167 bacterial surface protein 26-residue repeat,TIGR02167 bacterial s…
Fisuc_1510	1.449	5.059e-09			6861548	YP_003249589.1	261415906	248290	1844058	1841890	-	Fisuc_1510	Fisuc_1510	hypothetical protein (RefSeq)				TIGR02145 Fibrobacter succinogenes major paralogous domain	Cell envelope:Other
Fisuc_1543	1.446	0.0006669			6861581	YP_003249622.1	261415939	248290	1884867	1885463	+	Fisuc_1543	Fisuc_1543	hypothetical protein (RefSeq)
Fisuc_1063	1.441	1.87e-11			6861089	YP_003249150.1	261415467	248290	1317634	1316957	-	Fisuc_1063	Fisuc_1063	hypothetical protein (RefSeq)
Fisuc_2208	1.438	3.728e-13			6862267	YP_003250276.1	261416593	248290	2722803	2721955	-	Fisuc_2208	Fisuc_2208	hypothetical protein (RefSeq)
Fisuc_3001	1.435	3.335e-05	COG4706	I	6863075	YP_003251063.1	261417380	248290	3700123	3699653	-	Fisuc_3001	Fisuc_3001	hypothetical protein (RefSeq)	COG4706	I	Predicted 3-hydroxylacyl-(acyl carrier protein) dehydratase
Fisuc_1362	1.434	1.179e-05			6861393	YP_003249442.1	261415759	248290	1684555	1683932	-	Fisuc_1362	Fisuc_1362	lipoprotein (RefSeq)				TIGR02167 bacterial surface protein 26-residue repeat,TIGR02167 bacterial surface protein 26-residue repeat,TIGR02167 bacterial surface protein 26-residue repeat
Fisuc_0861	1.434	2.738e-14			6860887	YP_003248952.1	261415269	248290	1068662	1070485	+	Fisuc_0861	Fisuc_0861	hypothetical protein (RefSeq)
Fisuc_2663	1.434	7.502e-13			6862730	YP_003250728.1	261417045	248290	3299740	3298658	-	Fisuc_2663	Fisuc_2663	hypothetical protein (RefSeq)	COG3274	S	Uncharacterized protein conserved in bacteria			GO:0016218
Fisuc_1304	1.422	3.656e-15	COG0265	O	6861335	YP_003249385.1	261415702	248290	1614452	1613805	-	Fisuc_1304	Fisuc_1304	hypothetical protein (RefSeq)						GO:0006278,GO:0004123
Fisuc_1133	1.419	8.924e-08	COG0569; COG2985	P; R	6861159	YP_003249219.1	261415536	248290	1396838	1395174	-	Fisuc_1133	Fisuc_1133	YidE/YbjL duplication (RefSeq)	COG2985	R	Predicted permease	TIGR01625 AspT/YidE/YbjL antiporter duplication domain,TIGR01625 AspT/YidE/YbjL antiporter duplication domain	Transport and binding proteins:Unknown substrate	GO:0006595,GO:0008070
Fisuc_2197	1.418	1.155e-06			6862256	YP_003250265.1	261416582	248290	2710386	2711051	+	Fisuc_2197	Fisuc_2197	hypothetical protein (RefSeq)
Fisuc_2957	1.417	1.445e-09	COG2199	T	6863031	YP_003251019.1	261417336	248290	3648723	3650036	+	Fisuc_2957	Fisuc_2957	diguanylate cyclase (RefSeq)	COG2199	T	FOG: GGDEF domain	TIGR00254 diguanylate cyclase (GGDEF) domain	Signal transduction:Other
Fisuc_0060	1.414	2.335e-05	COG0234	O	6860069	YP_003248157.1	261414474	248290	61460	61741	+	Fisuc_0060	Fisuc_0060	chaperonin Cpn10 (RefSeq)	COG234	O	Co-chaperonin GroES (HSP10)			GO:0006231,GO:0005230
Fisuc_0875	1.412	7.772e-06	COG0210; COG0847; COG0514	L; L; L	6860901	YP_003248965.1	261415282	248290	1092191	1097158	+	Fisuc_0875	Fisuc_0875	ATP-dependent DNA helicase, RecQ family (RefSeq)				TIGR00614 ATP-dependent DNA helicase, RecQ family	DNA metabolism:DNA replication, recombination, and repair	GO:0003050,GO:0006089,GO:0005360,GO:0003873,GO:0004376,GO:0016491,GO:0005230	3.6.1.-
Fisuc_0578	1.409	1.046e-08			6860595	YP_003248672.1	261414989	248290	675845	672342	-	Fisuc_0578	Fisuc_0578	hypothetical protein (RefSeq)						GO:0006599,GO:0005533
Fisuc_1386	1.409	7.517e-16			6861417	YP_003249466.1	261415783	248290	1711940	1710456	-	Fisuc_1386	Fisuc_1386	hypothetical protein (RefSeq)
Fisuc_0650	1.405	0.009802	COG3668	X	6860670	YP_003248744.1	261415061	248290	762506	762168	-	Fisuc_0650	Fisuc_0650	plasmid stabilization system (RefSeq)	COG3668	R	Plasmid stabilization system protein
Fisuc_1061	1.399	0.006593	COG0464	D, M, T	6861087	YP_003249148.1	261415465	248290	1315542	1313239	-	Fisuc_1061	Fisuc_1061	AAA ATPase central domain protein (RefSeq)	COG464	O	ATPases of the AAA+ class			GO:0005230,GO:0016641
Fisuc_2659	1.395	1.362e-17	COG0463	M	6862726	YP_003250724.1	261417041	248290	3294591	3295622	+	Fisuc_2659	Fisuc_2659	glycosyl transferase family 2 (RefSeq)	COG463	M	Glycosyltransferases involved in cell wall biogenesis
Fisuc_1169	1.384	2.898e-05	COG1595	K	6861195	YP_003249254.1	261415571	248290	1438169	1438714	+	Fisuc_1169	Fisuc_1169	RNA polymerase, sigma-24 subunit, ECF subfamily (RefSeq)	COG1595	K	DNA-directed RNA polymerase specialized sigma subunit, sigma24 homolog	TIGR02937 RNA polymerase sigma factor, sigma-70 family		GO:0003070,GO:0006145,GO:0006144,GO:0016512
Fisuc_1435	1.373	7.302e-12			6861467	YP_003249514.1	261415831	248290	1748763	1747813	-	Fisuc_1435	Fisuc_1435	hypothetical protein (RefSeq)
Fisuc_1659	1.373	2.273e-08			6861698	YP_003249736.1	261416053	248290	2035952	2036719	+	Fisuc_1659	Fisuc_1659	hypothetical protein (RefSeq)
Fisuc_0030	1.371	1.129e-07			6860039	YP_003248127.1	261414444	248290	32858	34174	+	Fisuc_0030	Fisuc_0030	hypothetical protein (RefSeq)
Fisuc_1264	1.366	1.028e-05			6861291	YP_003249347.1	261415664	248290	1563417	1562794	-	Fisuc_1264	Fisuc_1264	hypothetical protein (RefSeq)
Fisuc_0346	1.364	4.78e-12			6860359	YP_003248440.1	261414757	248290	390125	389280	-	Fisuc_0346	Fisuc_0346	hypothetical protein (RefSeq)
Fisuc_1480	1.364	2.962e-05			6861518	YP_003249559.1	261415876	248290	1806705	1807178	+	Fisuc_1480	Fisuc_1480	hypothetical protein (RefSeq)
Fisuc_0287	1.362	2.954e-11	COG0718	R	6860300	YP_003248381.1	261414698	248290	326315	326623	+	Fisuc_0287	Fisuc_0287	hypothetical protein (RefSeq)	COG718	S	Uncharacterized protein conserved in bacteria	TIGR00103 DNA-binding protein, YbaB/EbfC family	Unknown function:General
Fisuc_0810	1.362	5.991e-05			6860836	YP_003248902.1	261415219	248290	987467	987703	+	Fisuc_0810	Fisuc_0810	hypothetical protein (RefSeq)
Fisuc_1554	1.35	0.0007896			6861592	YP_003249633.1	261415950	248290	1907678	1908106	+	Fisuc_1554	Fisuc_1554	hypothetical protein (RefSeq)
Fisuc_2666	1.346	1.805e-12	COG2843	M	6862733	YP_003250731.1	261417048	248290	3302769	3301672	-	Fisuc_2666	Fisuc_2666	Capsule synthesis protein, CapA (RefSeq)	COG2843	M	Putative enzyme of poly-gamma-glutamate biosynthesis (capsule formation)			GO:0016262,GO:0008900
Fisuc_2462	1.345	7.399e-11			6862528	YP_003250530.1	261416847	248290	3041239	3040271	-	Fisuc_2462	Fisuc_2462	hypothetical protein (RefSeq)
Fisuc_1442	1.344	1.544e-09	COG1664	Z	6861475	YP_003249521.1	261415838	248290	1755110	1754733	-	Fisuc_1442	Fisuc_1442	protein of unknown function DUF583 (RefSeq)	COG1664	M	Integral membrane protein CcmA involved in cell shape determination
Fisuc_2043	1.342	2.564e-07			6862097	YP_003250112.1	261416429	248290	2528526	2527327	-	Fisuc_2043	Fisuc_2043	hypothetical protein (RefSeq)
Fisuc_2232	1.342	0.01187	COG1346	M	6862291	YP_003250300.1	261416617	248290	2749977	2749309	-	Fisuc_2232	Fisuc_2232	LrgB family protein (RefSeq)	COG1346	M	Putative effector of murein hydrolase			GO:0015525
Fisuc_2469	1.339	2.881e-05	COG3600	X	6862535	YP_003250537.1	261416854	248290	3048491	3048054	-	Fisuc_2469	Fisuc_2469	Uncharacterized phage-associated protein-like protein (RefSeq)	COG3600	S	Uncharacterized phage-associated protein
Fisuc_2656	1.337	3.514e-16	COG1215	N	6862723	YP_003250721.1	261417038	248290	3291973	3292935	+	Fisuc_2656	Fisuc_2656	glycosyl transferase family 2 (RefSeq)	COG463	M	Glycosyltransferases involved in cell wall biogenesis
Fisuc_1816	1.336	0.0004194	COG3968	E	6861855	YP_003249890.1	261416207	248290	2245160	2243040	-	Fisuc_1816	Fisuc_1816	glutamine synthetase catalytic region (RefSeq)	COG3968	R	Uncharacterized protein related to glutamine synthetase			GO:0006588,GO:0004198	6.3.1.2	Glutamate--ammonia ligase.
Fisuc_0029	1.333	2.941e-09			6860038	YP_003248126.1	261414443	248290	32749	31469	-	Fisuc_0029	Fisuc_0029	lipoprotein (RefSeq)				TIGR02167 bacterial surface protein 26-residue repeat,TIGR02167 bacterial surface protein 26-residue repeat,TIGR02167 bacterial surface protein 26-residue repeat,TIGR02167 bacterial surface protein 26-residue repeat,TIGR02167 bacterial surface protein 26-residue repeat,TIGR02167 bacterial surface protein 26-residue repeat,TIGR02167 bacterial surface protein 26-residue repeat,TIGR02167 bacterial s…
Fisuc_0967	1.333	6.339e-12	COG1887	I, M	6860993	YP_003249054.1	261415371	248290	1195360	1194179	-	Fisuc_0967	Fisuc_0967	CDP-glycerol:poly(glycerophosphate) glycerophosphotransferase (RefSeq)	COG1887	M	Putative glycosyl/glycerophosphate transferases involved in teichoic acid biosynthesis TagF/TagB/EpsJ/RodC			GO:0018903,GO:0046165,GO:0015525
Fisuc_1758	1.332	1.569e-14			6861797	YP_003249833.1	261416150	248290	2149514	2150512	+	Fisuc_1758	Fisuc_1758	hypothetical protein (RefSeq)				TIGR02145 Fibrobacter succinogenes major paralogous domain	Cell envelope:Other
Fisuc_0981	1.321	3.206e-14	COG0584	I	6861007	YP_003249068.1	261415385	248290	1211041	1210148	-	Fisuc_0981	Fisuc_0981	glycerophosphoryl diester phosphodiesterase (RefSeq)	COG584	C	Glycerophosphoryl diester phosphodiesterase			GO:0007014,GO:0005876,GO:0008623,GO:0004467	3.1.4.46	Glycerophosphodiester phosphodiesterase.
Fisuc_2927	1.32	0.04771	COG3077	V	6863001	YP_003250989.1	261417306	248290	3611230	3611562	+	Fisuc_2927	Fisuc_2927	addiction module antitoxin, RelB/DinJ family (RefSeq)				TIGR02384 addiction module antitoxin, RelB/DinJ family	Mobile and extrachromosomal element functions:Other
Fisuc_1884	1.318	2.773e-06			6861924	YP_003249956.1	261416273	248290	2323810	2323187	-	Fisuc_1884	Fisuc_1884	hypothetical protein (RefSeq)
Fisuc_1911	1.317	0.01084			6861953	YP_003249983.1	261416300	248290	2355282	2355503	+	Fisuc_1911	Fisuc_1911	hypothetical protein (RefSeq)
Fisuc_2063	1.314	0.006886	COG1522; COG2865	K; K	6862117	YP_003250132.1	261416449	248290	2548306	2546831	-	Fisuc_2063	Fisuc_2063	putative transcriptional regulator (RefSeq)	COG2865	K	Predicted transcriptional regulator containing an HTH domain and an uncharacterized domain shared with the mammalian protein Schlafen			GO:0003070,GO:0006145,GO:0005360
Fisuc_0412	1.312	1.539e-06			6860425	YP_003248506.1	261414823	248290	475206	474655	-	Fisuc_0412	Fisuc_0412	hypothetical protein (RefSeq)
Fisuc_2878	1.312	1.053e-16	COG0827	L	6862951	YP_003250941.1	261417258	248290	3549089	3550567	+	Fisuc_2878	Fisuc_2878	Eco57I restriction endonuclease (RefSeq)						GO:0003050,GO:0007572,GO:0006116
Fisuc_0069	1.31	1.131e-11	COG0863	L	6860079	YP_003248166.1	261414483	248290	78486	79364	+	Fisuc_0069	Fisuc_0069	DNA methylase N-4/N-6 domain protein (RefSeq)	COG863	L	DNA modification methylase			GO:0003050,GO:0007572,GO:0006116,GO:0008745	2.1.1.72	Site-specific DNA-methyltransferase (adenine-specific).
Fisuc_1808	1.31	7.475e-12			6861847	YP_003249883.1	261416200	248290	2236103	2236714	+	Fisuc_1808	Fisuc_1808	hypothetical protein (RefSeq)
Fisuc_1606	1.309	1.81e-06	COG1672	R	6861644	YP_003249683.1	261416000	248290	1967787	1966669	-	Fisuc_1606	Fisuc_1606	ATPase (RefSeq)	COG1672	R	Predicted ATPase (AAA+ superfamily)			GO:0003050,GO:0006070,GO:0051014,GO:0009094
Fisuc_2102	1.309	0.01583			6862157	YP_003250171.1	261416488	248290	2592463	2593134	+	Fisuc_2102	Fisuc_2102	hypothetical protein (RefSeq)
Fisuc_1906	1.306	5.956e-20	COG2203; COG3437	T; T	6861947	YP_003249978.1	261416295	248290	2348778	2349971	+	Fisuc_1906	Fisuc_1906	metal dependent phosphohydrolase (RefSeq)	COG3437	KT	Response regulator containing a CheY-like receiver domain and an HD-GYP domain			GO:0003714
Fisuc_2463	1.305	2.234e-06			6862529	YP_003250531.1	261416848	248290	3041939	3041304	-	Fisuc_2463	Fisuc_2463	hypothetical protein (RefSeq)
Fisuc_0952	1.301	9.78e-10	COG0178	L	6860978	YP_003249040.1	261415357	248290	1180320	1178194	-	Fisuc_0952	Fisuc_0952	Excinuclease ATPase subunit-like protein (RefSeq)	COG178	L	Excinuclease ATPase subunit			GO:0006231,GO:0048916,GO:0000148,GO:0030689,GO:0016641
Fisuc_2700	1.298	2.346e-08	COG3600	X	6862767	YP_003250765.1	261417082	248290	3337058	3337600	+	Fisuc_2700	Fisuc_2700	hypothetical protein (RefSeq)
Fisuc_2387	1.297	4.648e-12	COG0184	J	6862452	YP_003250455.1	261416772	248290	2954238	2954510	+	Fisuc_2387	Fisuc_2387	ribosomal protein S15 (RefSeq)	COG184	J	Ribosomal protein S15P/S13E	TIGR00952 ribosomal protein S15 [rpsO]	Protein synthesis:Ribosomal proteins: synthesis and modification	GO:0003102,GO:0006196,GO:0005632
Fisuc_0452	1.295	0.004254			6860466	YP_003248546.1	261414863	248290	524178	523345	-	Fisuc_0452	Fisuc_0452	hypothetical protein (RefSeq)
Fisuc_2052	1.291	2.453e-08	COG0535	R	6862106	YP_003250121.1	261416438	248290	2538713	2537604	-	Fisuc_2052	Fisuc_2052	Radical SAM domain protein (RefSeq)						GO:0003714,GO:0050423
Fisuc_2930	1.29	0.0001086	COG0576	O	6863004	YP_003250992.1	261417309	248290	3615028	3614327	-	Fisuc_2930	Fisuc_2930	GrpE protein (RefSeq)	COG576	O	Molecular chaperone GrpE (heat shock protein)			GO:0006231,GO:0000751,GO:0048921,GO:0034545
Fisuc_3075	1.288	2.632e-05	COG4475	S	6863149	YP_003251137.1	261417454	248290	3783588	3784187	+	Fisuc_3075	Fisuc_3075	hypothetical protein (RefSeq)	COG4475	S	Uncharacterized protein conserved in bacteria	TIGR01440 TIGR01440 family protein	Hypothetical proteins:Conserved
Fisuc_3099	1.288	1.043e-10	COG0663	R	6863173	YP_003251161.1	261417478	248290	3812866	3812351	-	Fisuc_3099	Fisuc_3099	hexapaptide repeat-containing transferase (RefSeq)	COG663	R	Carbonic anhydrases/acetyltransferases, isoleucine patch superfamily			GO:0016211
[truncated: 477 more rows]

## Sheet: Common up- genes 6.1 and 5.65
Locus Tag	log2_Fold of Change in pH6.1	log2_Fold of Change in pH5.65	locusId	accession	GI	scaffoldId	start	stop	strand	sysName	name	desc	COG	COGFun	COGDesc	TIGRFam	TIGRRoles	GO	EC	ECDesc
[truncated: 61 more rows]

[truncated: 4 more sheets: Common down- genes 6.1 and 5.65, S85 COG categories, cellulases, Supplemental RNA-seq analysis]
